# Supplementary material for: Chinese Primary School Students’ Peer Relationship and Chinese Language Scores: The Chain Mediation Effect of Parental Involvement and Sense of Autonomy
Source: Front Psychol. 2022 Mar 21;13:738982. doi: 10.3389/fpsyg.2022.738982 (PMC8977598; doi:10.3389/fpsyg.2022.738982)
Supplement: Supplementary file 1 [file Table_1.XLS]

## Sheet: QHYdata
grade(4 = fourth grade; 5= fifth grade;6=sixth grade); sex: (1 = Male, 2 = Female)
grade	age	sex	autonomy1.1	autonomy1.2	autonomy1.3	autonomy1.4	autonomy1.5	autonomy1.6	autonomy1.7	autonomy1.8	autonomy1.9	autonomy1.10	autonomy1.11	autonomy1.12	autonomy2.1	autonomy2.2	autonomy2.3	autonomy2.4	autonomy2.5	autonomy2.6	autonomy2.7	autonomy2.8	autonomy2.9	Peer1	Peer2	Peer3	Peer4	Peer5	Peer6	Peer7	Peer8	scores1	scores2.1	scores2.2	scores2.3	scores2.4	scores3	scores4.1	scores4.2	scores5	scores6	parent-child 1	parent-child 2	parent-child 3	parent-child 4	parent-child 5	parent-child 6	parent-child 7	parent-child 8
5	10	1	5	5	5	5	5	5	5	5	3	5	5	5	5	5	5	5	5	5	5	5	4	4	5	5	5	4	5	5	2	8	2	2	2	2	12	9	6	14	14	4	4	4	4	3	4	3	3
5	10	2	4	4	4	4	5	3	5	5	5	5	4	5	5	5	5	5	2	3	4	5	3	3	3	3	3	3	3	3	2	8	0	0	0	0	8	1	3	12	15	5	5	5	5	3	5	5	5
6	9	1	4	5	5	4	5	5	5	5	5	5	4	5	5	5	5	5	5	5	5	5	5	4	5	5	5	5	4	5	5	7	2	2	0	2	12	11	7	11	15	5	5	5	4	2	4	4	4
5	9	1	5	5	4	5	4	4	5	5	5	5	5	5	5	5	5	5	5	5	5	5	4	5	5	5	5	5	5	5	5	8	0	2	2	2	10	10	4	16	18	5	5	5	5	5	5	5	5
6	9	2	5	5	5	5	5	5	5	5	5	5	5	5	5	5	5	5	5	5	5	5	5	5	5	5	5	5	5	5	5	6	0	2	0	0	8	7	3	7	13	5	5	5	5	5	5	5	5
5	10	2	1	2	2	2	4	5	2	2	3	3	2	3	4	5	3	5	2	5	5	5	4	1	5	1	1	3	3	2	4	7	0	0	2	2	10	6	5	4	8	5	5	2	5	5	5	4	3
5	10	2	3	2	4	3	4	3	3	2	4	3	4	3	4	4	5	4	3	5	4	5	3	2	4	3	3	2	2	3	1	6	2	0	2	2	12	1	0	7	14	4	3	4	3	3	4	4	3
5	10	1	4	5	5	3	4	4	3	4	3	4	3	3	5	4	5	5	4	4	5	3	4	4	4	3	4	3	3	3	4	3	2	2	0	0	0	1	0	1	0	5	4	3	5	5	5	5	4
6	10	1	3	3	4	4	5	5	2	3	3	4	2	5	5	5	5	5	4	4	5	5	4	3	5	4	4	4	3	5	4	7	0	2	0	0	11	7	6	7	15	4	4	4	3	4	3	5	4
6	10	2	3	4	4	4	5	5	3	3	4	3	5	5	5	3	3	5	5	5	5	5	4	5	5	3	4	5	5	3	4	6	2	0	0	0	12	6	6	9	16	5	5	5	5	5	5	5	4
4	9	1	5	4	4	4	5	4	3	4	4	4	4	5	5	4	5	5	5	3	2	5	5	4	5	5	5	5	4	4	4	8	2	2	0	2	12	6	0	15	15	5	5	5	5	5	5	5	5
4	9	1	3	2	3	2	3	2	3	2	3	2	3	2	1	2	1	2	1	2	1	2	1	4	5	4	5	4	5	4	5	6	2	2	0	2	11	8	7	15	10	1	2	3	4	5	3	3	3
5	9	1	5	5	5	5	5	5	5	5	5	5	5	5	5	5	5	5	5	5	5	5	5	5	5	5	5	5	5	5	5	5	0	0	0	0	0	2	2	2	14	5	5	5	5	5	5	5	5
5	10	1	5	5	5	5	5	5	5	5	5	5	5	5	5	5	5	5	5	5	5	5	5	5	5	5	5	5	5	5	5	5	0	0	0	0	6	5	2	4	10	5	5	5	5	5	5	5	5
5	10	2	5	5	5	5	5	5	5	5	5	5	5	5	5	5	5	5	5	5	5	5	5	5	5	5	5	5	5	5	5	8	0	0	0	2	6	5	4	3	10	5	5	5	5	5	5	5	5
5	9	1	4	2	3	4	2	3	4	2	3	4	4	4	5	5	4	3	4	5	3	4	5	1	3	2	1	2	1	2	5	0	0	2	0	2	0	6	1	0	0	5	5	5	5	5	5	5	5
4	9	2	3	3	3	3	5	5	4	3	3	3	4	4	3	3	3	3	3	3	3	3	3	2	3	3	4	3	2	2	1	5	2	2	0	2	10	6	6	14	13	1	1	1	1	1	1	1	1
5	9	1	5	4	5	5	5	5	5	5	5	5	5	5	5	5	5	5	5	5	5	5	5	5	5	5	5	5	5	5	5	0	0	0	0	0	0	5	2	0	5	5	5	5	5	5	5	5	5
5	10	1	3	4	2	4	3	4	4	4	5	4	4	5	5	3	5	4	2	5	4	3	3	5	3	3	4	3	4	4	2	6	2	0	0	0	8	3	2	7	12	3	4	4	3	2	4	3	4
4	10	2	4	5	3	4	5	5	5	5	5	5	5	5	5	5	5	5	5	5	5	5	5	5	5	5	5	5	5	5	5	7	2	2	2	2	10	9	5	14	15	5	5	5	4	4	4	4	5
4	9	1	1	2	4	3	5	5	2	4	4	1	4	2	5	5	4	5	4	5	4	4	3	5	4	3	2	1	1	2	1	3	0	2	0	0	8	2	0	12	12	5	5	4	3	3	4	4	3
4	9	1	2	1	2	2	2	2	2	4	4	4	5	5	4	1	2	1	1	4	4	4	3	5	2	2	2	1	5	2	4	7	2	2	0	0	10	8	3	11	13	4	4	3	4	4	3	4	4
4	9	2	3	4	2	2	5	4	3	5	4	4	5	5	4	4	3	4	5	5	4	5	3	5	4	4	5	4	4	5	3	6	2	0	0	2	10	3	1	14	16	4	4	5	3	3	4	2	2
4	10	1	5	4	5	5	5	5	5	5	5	5	5	5	5	5	5	5	5	5	5	5	5	5	3	5	5	5	5	5	5	8	2	2	0	0	12	11	7	15	14	5	5	5	5	5	5	5	5
4	10	1	5	4	3	3	5	4	2	5	5	4	3	5	5	5	5	4	5	5	5	5	5	5	4	5	5	5	3	4	3	7	2	2	2	2	12	9	6	13	16	5	5	5	5	5	4	5	4
6	10	2	2	3	2	3	1	3	3	2	2	5	5	2	5	5	4	5	5	4	3	5	3	2	4	5	3	4	3	5	1	6	2	2	0	0	12	8	4	10	16	5	5	5	4	5	4	5	5
4	9	2	2	2	4	1	4	5	5	5	5	5	5	5	5	5	5	5	5	5	5	5	3	5	5	5	5	5	5	5	5	5	2	2	2	0	11	9	6	15	13	4	4	4	4	4	4	4	4
6	9	1	4	4	4	4	4	4	4	4	4	4	4	4	4	4	4	4	4	4	4	4	4	4	4	4	4	4	4	4	4	8	0	2	0	0	11	9	5	17	16	4	4	3	3	3	3	3	3
5	9	1	4	4	5	5	5	4	4	5	5	5	5	5	5	5	5	5	5	5	5	5	5	5	5	5	5	5	5	5	5	7	2	0	2	0	12	11	7	15	15	4	5	2	4	4	4	4	4
4	10	2	4	5	5	4	5	4	5	5	5	5	5	5	5	5	5	5	5	5	5	5	5	5	5	5	5	5	5	5	5	6	2	2	2	2	6	1	0	11	15	5	5	5	5	5	5	4	4
5	9	2	3	3	5	4	5	5	5	5	5	4	5	5	5	4	5	5	5	5	5	5	4	2	5	5	5	4	5	3	4	8	2	0	2	2	11	11	7	15	15	5	5	5	4	4	4	5	5
4	9	2	4	2	2	3	5	5	4	4	5	3	5	3	5	5	5	5	5	5	5	5	5	2	4	5	4	5	4	5	4	6	0	2	2	0	11	7	7	14	9	4	4	4	4	3	3	4	4
5	9	1	2	2	3	4	4	4	3	4	3	4	4	5	4	3	5	4	5	5	5	4	4	4	4	3	3	4	3	3	3	6	2	0	2	2	12	9	1	15	11	5	5	4	4	5	5	5	5
5	10	2	3	1	5	3	4	3	5	5	3	5	5	4	3	3	1	3	4	4	5	1	1	3	3	4	5	5	5	5	5	6	0	0	2	2	10	9	7	17	0	3	3	3	4	3	2	3	3
4	10	2	5	2	4	4	2	4	5	5	5	5	4	5	5	4	4	5	5	5	5	5	4	4	5	5	5	5	4	5	4	8	2	2	0	2	12	11	7	16	18	4	5	4	4	4	4	4	4
6	10	1	5	5	5	5	5	5	5	5	5	5	5	5	5	5	5	5	5	5	5	5	5	5	5	5	5	5	5	5	5	7	2	0	0	0	12	7	6	8	15	5	5	5	5	5	5	5	5
5	10	2	5	5	5	5	5	5	5	5	5	5	5	5	4	3	3	3	5	5	5	5	4	4	5	5	5	5	5	5	4	8	0	2	0	2	12	7	7	14	18	4	4	5	3	5	5	5	5
4	9	2	4	3	5	3	5	4	5	5	5	4	5	5	1	1	5	1	1	5	5	5	3	5	5	5	5	4	4	3	4	7	0	2	0	0	9	10	7	14	14	5	5	5	3	4	4	4	4
6	9	1	4	4	3	2	5	4	3	4	5	5	4	5	5	3	4	5	1	3	5	5	5	5	5	5	5	5	5	5	4	7	2	2	0	0	12	7	5	9	15	4	4	4	3	3	3	4	4
4	9	2	4	4	4	4	4	4	3	5	5	4	5	5	5	5	4	4	4	5	5	5	5	5	5	5	5	4	4	4	4	8	2	2	0	2	12	10	2	16	16	4	4	4	4	4	4	3	4
4	10	2	4	4	4	5	5	5	5	5	5	5	5	5	5	4	5	5	3	5	5	5	4	5	5	5	4	4	5	5	4	7	2	2	0	2	12	10	6	15	16	4	4	4	4	3	4	4	4
5	10	1	4	3	4	5	4	4	4	2	4	5	4	4	5	5	5	5	5	5	5	5	5	4	4	4	4	5	4	4	5	8	0	0	2	2	11	10	7	16	13	4	4	4	4	4	4	4	4
5	10	2	4	4	4	5	5	4	4	3	5	4	4	5	5	5	5	4	4	5	5	5	5	5	5	5	5	5	5	4	5	8	0	2	2	0	10	9	6	15	15	4	4	4	4	3	4	4	2
6	9	1	5	5	5	5	5	5	5	5	5	5	5	5	5	5	5	5	5	5	5	5	5	5	5	5	5	5	5	5	5	8	0	2	0	0	10	9	4	9	10	5	5	5	5	5	5	5	5
5	9	2	5	5	5	4	5	5	4	4	5	5	5	4	4	4	4	4	3	4	5	5	4	5	4	4	5	4	5	5	4	7	0	2	2	2	11	10	7	13	16	5	5	5	5	5	5	5	5
5	9	2	5	4	4	5	5	5	4	4	5	5	5	5	5	5	5	5	5	5	5	5	5	4	3	4	4	4	4	4	4	8	2	0	0	0	9	8	7	14	15	5	4	5	3	4	5	5	4
6	10	1	2	1	3	5	3	3	3	5	3	4	4	1	3	5	4	2	2	3	3	3	3	1	1	1	1	2	2	2	1	0	0	0	0	0	0	0	0	0	0	2	5	3	5	5	3	5	5
6	10	2	3	2	4	4	4	3	4	3	5	5	1	2	4	4	4	4	2	3	3	3	3	3	4	4	3	3	3	3	2	8	2	2	0	0	12	9	5	9	15	5	5	4	4	4	4	5	4
5	10	2	5	2	2	2	5	5	4	2	4	5	5	5	5	4	4	4	2	5	5	5	4	4	5	4	4	2	4	5	4	8	2	0	2	2	8	5	4	16	15	4	5	4	4	5	3	4	4
6	10	2	2	4	3	5	5	4	3	3	4	5	5	4	5	2	4	5	1	3	2	2	1	2	2	2	3	1	4	4	2	7	2	0	0	0	11	9	4	12	16	4	4	4	4	4	4	4	4
5	9	2	5	4	5	5	5	4	4	5	5	4	4	5	5	4	5	5	5	5	5	5	5	4	5	4	4	5	5	5	4	8	2	0	2	2	10	10	5	14	12	4	4	4	4	4	4	4	4
5	9	1	5	5	5	5	5	5	5	5	5	5	5	5	5	5	1	5	5	5	5	5	5	5	5	5	5	5	5	5	5	8	0	2	2	2	11	10	7	16	16	4	4	3	3	3	3	4	4
4	9	1	5	4	1	3	5	1	2	2	1	2	4	4	2	1	3	5	5	5	5	5	1	1	5	1	5	4	1	5	1	3	2	2	0	2	7	0	0	12	0	1	1	1	1	1	1	1	1
5	10	1	4	3	4	2	5	4	2	2	2	2	2	5	2	2	2	2	2	5	5	5	5	1	5	5	4	4	1	2	4	8	0	0	2	0	8	0	0	0	0	5	5	5	5	5	5	5	5
4	10	2	4	4	4	4	4	4	4	4	4	4	4	4	4	2	2	4	1	5	3	5	3	3	3	3	4	3	4	4	4	6	0	2	0	0	7	9	5	13	7	5	5	3	3	4	3	4	5
4	10	2	4	4	5	5	4	4	4	5	5	4	5	5	5	5	5	5	5	5	5	5	5	5	5	5	5	5	5	5	5	8	2	2	2	0	12	8	6	15	13	5	4	4	5	4	5	4	4
6	10	1	3	3	4	4	4	4	3	3	4	3	3	4	4	3	4	4	4	3	4	3	3	3	4	4	4	4	3	4	1	8	2	2	0	0	11	9	5	13	0	5	5	5	2	5	5	5	5
6	10	1	4	4	4	2	5	5	4	5	4	5	4	5	4	4	5	5	4	5	4	5	5	4	4	4	4	5	4	4	5	7	2	0	0	0	10	9	6	15	16	4	5	5	5	5	5	4	5
6	10	1	5	4	4	4	5	5	4	4	4	5	4	5	4	4	4	4	4	4	4	4	4	3	5	5	4	5	4	5	4	8	2	2	0	2	10	7	6	15	16	4	4	3	5	5	4	3	4
4	10	2	5	5	4	4	5	5	4	4	5	5	5	5	5	5	5	5	4	5	4	5	5	4	4	5	4	5	4	5	4	8	2	0	0	0	10	8	7	15	14	3	3	3	3	3	3	3	3
6	10	1	4	3	4	5	5	5	3	3	4	3	2	5	5	5	4	5	5	5	5	5	5	3	4	4	5	5	5	4	5	5	0	0	0	0	8	6	6	7	15	5	5	5	5	5	5	5	5
4	10	2	4	2	4	2	4	5	5	5	5	5	5	5	5	5	5	5	5	5	5	5	5	5	5	5	5	5	5	5	5	8	0	2	2	0	11	10	6	15	15	5	5	4	4	5	5	5	5
4	10	1	4	1	5	5	5	5	4	4	4	4	3	5	5	5	5	5	5	5	5	5	5	5	5	5	5	5	5	4	4	8	2	2	2	2	12	10	4	15	15	4	4	4	4	4	4	4	3
5	10	2	2	1	3	2	3	1	4	2	5	3	1	5	5	5	5	4	5	4	3	2	5	5	4	3	4	5	5	5	3	4	0	0	0	2	0	5	2	3	3	5	4	5	4	3	4	3	2
5	9	1	4	2	2	5	2	4	2	4	1	3	3	4	5	5	5	5	5	5	5	5	5	4	2	3	3	1	2	3	3	0	0	0	0	0	2	0	1	0	0	5	5	5	5	5	5	5	5
5	9	2	4	4	4	4	5	5	3	4	3	4	3	4	5	5	5	5	4	5	4	5	5	5	5	5	4	4	5	4	3	7	0	2	0	0	2	6	4	0	8	4	5	4	5	5	4	5	4
5	9	1	4	4	4	4	4	4	4	4	4	4	4	4	5	5	5	4	4	4	5	4	4	4	4	4	4	4	4	4	2	2	0	0	0	0	0	2	3	1	2	4	4	4	4	4	4	4	4
5	10	1	5	4	3	1	2	3	4	3	2	3	5	4	3	2	3	4	2	3	2	4	5	4	3	1	2	3	4	3	4	5	0	0	0	0	11	5	1	5	5	1	2	3	4	5	4	3	2
5	10	1	5	4	4	5	5	5	4	5	4	4	5	4	5	5	5	5	5	5	5	5	5	4	5	4	5	5	5	5	5	5	2	0	0	2	6	6	2	0	10	5	5	5	4	5	5	4	5
6	10	2	4	3	4	5	5	5	4	5	5	5	4	5	4	4	5	5	4	5	4	5	5	4	4	4	4	5	5	5	4	8	2	2	2	0	11	9	7	9	12	4	5	4	4	4	5	4	5
4	10	1	4	5	3	4	5	5	4	4	3	4	4	5	5	5	5	5	4	4	4	5	3	5	5	5	5	5	5	5	5	5	2	2	0	0	10	4	2	10	14	4	4	4	4	4	5	5	4
6	10	1	4	2	4	4	5	5	3	4	5	2	5	4	5	5	5	5	5	5	5	5	4	4	5	5	4	5	4	5	2	8	2	2	0	0	8	6	5	11	14	5	5	5	4	4	4	5	3
4	10	1	4	4	2	2	3	3	4	4	5	1	3	5	5	5	5	5	5	5	5	5	5	5	3	3	5	5	3	4	4	5	2	2	2	2	12	4	0	14	12	3	4	3	4	3	3	4	3
5	10	2	4	4	4	4	5	4	3	4	4	5	3	5	5	4	4	5	3	5	5	5	5	4	3	3	4	4	5	4	4	7	2	0	2	2	8	7	5	15	12	4	4	5	4	3	4	3	1
6	10	1	2	2	4	4	4	4	4	3	4	3	3	5	5	4	4	5	1	4	4	4	4	5	5	5	5	4	4	4	3	8	2	2	0	0	12	8	5	9	0	4	4	5	5	5	5	4	4
6	10	1	3	2	2	4	5	5	4	5	4	3	1	4	5	4	5	4	3	4	4	3	5	3	3	5	5	3	3	4	3	8	2	2	0	0	8	7	6	9	12	4	5	4	4	2	4	5	4
4	10	2	4	4	5	5	5	4	4	4	4	3	5	4	5	5	5	5	5	5	5	5	5	5	5	4	5	5	5	5	3	8	2	2	0	2	11	6	1	10	12	4	4	3	4	4	4	4	3
5	10	2	5	5	4	3	5	5	4	5	4	5	5	5	5	5	5	5	4	5	5	4	5	5	5	5	5	5	5	5	5	8	2	2	0	2	11	9	5	17	13	2	3	4	5	4	4	3	4
4	9	1	2	2	5	3	4	2	3	5	5	4	4	2	5	3	1	5	4	5	3	1	3	3	1	5	5	5	5	5	5	4	0	2	0	2	9	4	0	2	11	4	4	4	3	3	3	4	4
5	9	1	5	4	5	5	4	4	5	5	5	5	5	5	3	3	4	3	5	5	5	5	4	5	5	5	5	5	5	5	5	7	0	0	0	2	9	5	3	9	14	4	5	4	4	5	3	4	4
5	9	2	4	5	3	5	5	5	5	5	5	5	5	5	5	5	5	5	5	5	5	5	5	5	5	5	5	5	5	5	5	7	2	2	2	2	12	8	4	16	17	5	5	5	5	5	5	5	5
4	10	1	1	1	3	2	2	5	4	2	1	2	1	4	5	2	5	5	5	4	3	5	3	1	1	5	3	3	4	3	1	5	0	2	0	0	11	10	0	16	11	4	4	3	2	3	2	3	3
4	10	1	1	1	1	1	4	4	1	4	2	1	2	4	3	4	1	1	1	5	5	5	3	5	4	1	2	1	1	4	3	3	2	2	0	0	4	3	0	12	11	5	4	3	4	4	4	4	5
5	10	2	4	3	3	5	5	5	4	5	5	5	5	5	5	5	5	5	5	5	5	5	5	5	5	5	5	5	5	5	5	7	2	0	0	2	12	9	6	12	12	5	5	5	5	5	5	5	5
5	10	2	5	4	5	3	5	5	5	4	5	5	4	5	5	5	3	5	5	5	5	5	5	5	5	5	5	4	5	4	5	7	2	0	0	0	11	4	5	16	13	4	4	5	4	3	4	3	5
5	10	2	4	4	4	5	5	5	4	4	5	5	4	5	5	5	5	5	5	5	5	5	5	3	3	3	4	5	5	4	4	8	0	0	2	0	9	7	5	13	12	5	5	5	5	5	5	5	5
6	10	2	5	5	5	5	5	5	5	5	5	5	5	5	5	5	5	5	5	5	5	5	5	5	5	5	5	5	5	5	5	8	2	0	0	0	9	10	7	8	17	5	5	5	5	5	5	5	5
5	9	1	4	5	2	4	5	4	2	5	5	5	4	5	4	5	5	5	3	2	4	4	3	1	5	1	5	3	5	4	3	8	2	0	2	2	11	9	5	13	12	4	5	3	3	5	5	5	5
4	9	2	5	5	5	5	5	5	5	5	5	5	5	5	5	5	3	4	5	5	5	5	2	5	5	3	5	5	5	5	5	5	0	2	0	0	10	3	2	1	13	4	4	4	4	4	5	5	5
4	9	1	4	2	5	4	5	5	4	2	4	5	5	5	5	4	4	5	5	5	5	2	5	5	4	4	5	5	5	5	5	7	2	2	0	2	12	9	3	15	13	4	4	4	4	4	4	4	4
4	10	1	5	2	4	4	4	5	2	3	2	2	5	5	5	5	5	5	4	5	5	5	5	4	5	5	3	5	2	4	3	6	0	0	0	2	8	7	3	14	14	5	5	5	4	5	4	4	4
6	10	2	4	4	4	4	5	4	3	5	5	5	5	5	5	5	5	5	5	5	5	5	5	4	5	5	5	5	4	4	4	8	2	2	0	2	11	10	6	11	17	4	3	4	4	3	4	3	4
4	10	1	1	2	5	4	4	5	2	2	4	5	2	4	5	4	5	5	2	3	3	4	4	4	4	4	2	5	3	3	3	7	0	2	0	0	11	8	2	16	9	4	4	4	2	2	4	3	5
6	10	2	5	4	5	5	5	4	4	5	5	5	4	5	4	5	5	5	5	5	5	5	5	4	5	5	5	5	5	5	4	8	2	2	0	2	12	10	5	12	18	4	4	4	3	4	4	3	3
4	10	2	4	5	5	4	5	5	4	4	5	5	5	5	5	5	5	5	5	3	5	5	5	4	5	5	4	4	5	5	4	8	2	2	0	2	10	10	5	14	16	5	5	5	5	5	5	5	5
5	10	1	4	5	5	5	5	5	5	5	5	5	5	5	5	5	5	5	5	5	5	5	5	5	5	5	5	5	5	5	5	3	0	0	0	0	8	4	4	17	13	1	5	5	5	1	2	5	5
6	9	2	4	5	4	4	5	4	3	5	4	4	3	5	5	4	4	5	5	5	5	5	4	5	5	4	5	4	4	5	3	8	2	0	2	0	12	10	6	11	16	4	4	2	3	2	3	4	4
6	9	1	4	3	4	5	3	5	5	5	5	4	3	5	5	5	5	5	3	5	5	5	5	5	5	5	5	4	4	5	4	8	2	2	0	0	12	8	6	11	16	4	5	4	4	5	4	5	5
4	9	1	4	4	4	4	5	4	4	5	4	5	5	5	5	4	4	5	4	5	5	5	5	4	5	5	5	4	4	4	3	7	2	2	0	2	10	10	6	14	10	4	4	5	4	4	4	4	5
5	10	2	4	2	5	5	5	5	3	5	5	3	5	4	2	2	4	2	2	5	5	5	4	3	4	5	5	4	3	4	4	6	2	0	0	0	9	7	7	13	12	3	4	3	3	4	3	4	3
4	10	1	4	4	5	4	4	5	5	5	5	5	5	5	5	4	4	4	5	5	5	4	4	5	4	5	5	5	4	5	4	8	0	0	0	0	12	9	5	13	16	4	4	4	4	4	4	4	4
5	10	1	5	5	5	5	5	5	5	5	5	5	5	5	5	5	5	5	5	5	5	5	5	5	5	5	5	5	5	5	5	6	2	2	0	2	12	9	6	16	15	4	4	4	4	5	5	5	5
6	9	2	3	3	4	4	5	4	4	4	4	5	4	4	5	4	5	5	3	4	5	4	5	4	4	4	4	4	4	4	4	8	2	2	2	0	11	9	7	9	17	4	4	5	4	4	4	4	4
5	9	1	5	5	5	5	5	5	5	5	5	5	5	5	5	5	5	5	5	5	5	5	5	4	5	5	5	5	5	4	4	8	2	2	0	2	12	10	6	16	18	4	4	4	4	3	4	4	2
4	9	2	2	2	2	3	2	4	3	3	4	5	5	4	5	5	5	5	5	5	5	5	4	5	5	5	5	3	3	4	4	8	2	2	0	0	12	11	6	16	16	4	4	4	4	4	4	4	4
5	9	1	3	4	4	4	3	5	5	3	4	4	5	5	4	5	5	4	5	5	4	5	5	5	2	4	4	4	4	4	4	6	2	2	0	0	6	8	3	12	15	4	5	4	5	5	4	5	4
6	9	2	5	5	5	5	5	5	5	5	5	5	5	5	5	5	5	5	5	5	5	5	5	5	5	5	5	5	5	5	5	7	2	2	0	0	12	10	6	9	18	4	4	5	4	4	4	4	4
4	10	2	3	1	3	5	4	3	4	5	5	5	5	5	5	5	5	5	5	5	5	5	5	5	5	5	5	5	5	4	5	8	2	2	0	0	12	11	5	15	16	4	4	4	4	4	5	5	5
6	10	2	3	4	3	2	4	4	3	5	3	4	5	3	3	2	5	3	3	5	4	5	4	5	5	5	5	4	3	3	2	7	0	0	0	0	10	8	3	10	16	4	3	4	3	1	3	4	3
6	9	1	4	4	4	4	5	5	5	4	4	5	4	4	5	5	5	5	5	5	5	5	4	5	5	5	5	5	4	5	4	8	0	0	0	0	9	7	6	12	13	4	4	4	4	4	4	4	4
4	10	2	4	3	4	5	5	4	4	5	5	4	4	5	5	5	5	5	5	5	5	5	5	4	5	5	4	5	3	4	4	7	2	2	2	0	12	11	7	16	18	4	4	4	3	4	4	4	4
6	10	2	4	2	2	4	4	5	3	5	4	4	5	5	5	5	3	5	5	3	4	5	3	5	5	5	5	5	4	3	3	8	0	0	0	2	5	7	4	10	16	4	4	5	5	4	4	4	4
4	10	1	3	5	4	3	4	3	4	3	5	3	5	5	5	4	4	5	5	4	4	4	5	4	5	5	3	4	4	4	3	7	0	0	0	0	11	9	5	15	14	4	4	4	4	3	4	4	4
5	10	1	5	5	5	5	5	5	5	5	5	5	5	5	5	5	5	5	5	5	5	5	5	4	2	1	5	5	5	5	5	8	0	2	0	2	11	10	6	16	14	5	4	4	5	4	4	5	4
5	10	1	2	1	2	5	5	5	1	5	5	5	5	5	5	5	5	5	1	5	5	5	3	5	5	5	5	5	1	5	3	7	0	0	2	2	11	3	3	11	12	5	5	5	5	5	4	5	5
4	10	2	4	4	5	5	4	5	4	5	5	5	5	5	5	4	5	5	5	4	5	5	5	5	5	4	4	5	4	4	4	8	2	2	0	0	12	10	7	16	15	4	5	5	4	4	4	4	4
6	9	2	4	4	4	4	4	3	4	4	3	4	4	4	5	5	5	5	5	5	5	5	4	3	5	5	5	4	3	4	4	7	2	2	0	2	11	10	6	10	17	5	4	3	4	4	4	4	4
4	9	2	5	5	5	4	5	5	4	5	4	5	4	4	5	4	5	5	4	5	4	5	4	4	4	5	5	4	4	5	4	8	2	0	0	2	12	10	6	14	14	4	4	4	4	4	4	4	4
5	9	1	4	3	3	4	5	4	4	3	4	4	4	4	5	5	5	5	5	5	5	5	5	5	5	5	5	4	5	3	3	7	2	0	2	0	10	9	3	11	14	4	4	4	4	3	3	3	4
5	10	2	4	5	5	5	4	5	5	4	5	5	5	5	5	5	5	5	4	5	4	5	5	4	5	4	5	4	4	4	4	8	2	2	0	2	8	10	7	16	13	4	4	4	3	4	4	3	4
6	9	1	1	1	4	5	2	3	5	5	5	5	5	5	5	5	4	5	5	5	5	5	5	5	3	3	5	5	3	5	5	8	2	2	0	0	11	9	7	15	18	2	4	4	4	2	2	2	4
5	9	2	4	4	5	5	5	5	4	5	5	5	5	5	5	5	5	5	5	5	5	5	5	5	5	5	5	5	5	5	4	8	0	0	0	0	11	11	6	15	16	5	5	5	5	5	5	5	5
4	9	2	5	5	5	5	5	5	5	5	5	5	5	5	5	5	5	5	5	5	5	5	5	5	5	5	5	5	5	5	5	7	2	2	0	2	12	11	6	15	10	5	5	5	5	5	5	5	5
5	10	2	4	3	4	4	5	5	4	5	4	5	5	5	5	5	5	5	5	5	5	5	5	4	4	4	4	5	4	4	3	8	2	2	2	2	11	11	7	16	15	5	5	4	4	4	5	5	5
5	10	1	5	5	5	5	5	5	5	5	5	5	5	5	5	5	5	5	5	5	5	5	5	4	5	5	5	5	5	4	4	7	2	0	2	2	10	10	5	14	15	5	4	4	4	4	4	4	4
6	10	1	5	5	5	5	5	5	5	5	5	5	5	5	5	5	5	5	5	5	5	5	5	5	5	5	5	5	5	5	5	8	2	0	0	0	11	10	5	15	15	5	5	5	5	5	4	5	5
4	10	2	4	4	5	5	5	5	5	5	5	5	4	4	5	5	5	4	2	5	5	5	4	5	5	5	5	5	5	4	5	8	2	2	0	2	11	10	7	16	17	4	4	4	3	4	4	5	4
5	10	1	5	5	5	5	5	5	5	5	5	5	5	5	5	5	5	5	5	5	5	5	5	5	5	5	5	5	5	5	5	7	0	2	0	0	11	9	6	14	13	4	4	4	4	3	4	4	4
5	10	1	4	5	1	3	4	1	3	4	4	5	5	5	4	5	5	1	5	5	5	5	3	3	3	2	2	5	1	2	2	6	0	0	0	2	9	7	5	14	0	4	4	5	2	3	4	4	4
4	10	1	5	4	5	4	5	5	5	5	4	4	5	5	4	4	5	5	5	5	5	5	5	5	5	5	5	5	5	5	5	5	2	2	0	2	12	10	7	16	15	5	5	4	4	5	4	4	5
4	10	1	5	4	4	5	3	4	5	5	5	5	4	5	4	3	3	5	4	5	5	5	4	5	5	5	5	5	5	4	4	7	2	2	2	0	12	11	7	16	16	5	5	5	5	5	5	5	5
4	10	2	4	2	4	2	4	4	2	4	4	4	4	4	5	5	5	5	5	5	5	5	4	4	4	4	4	4	4	4	3	6	0	0	0	0	12	10	4	15	14	5	5	5	5	5	5	4	5
6	10	2	4	4	4	5	4	5	2	5	5	5	4	5	5	5	5	5	4	5	5	5	4	5	5	5	5	5	4	5	5	8	0	0	0	2	11	9	6	11	17	5	5	5	4	5	4	4	4
5	10	2	2	1	5	3	5	5	2	5	4	1	4	5	5	5	4	5	3	5	5	5	4	4	5	1	5	5	5	5	5	7	0	0	0	0	9	10	4	9	15	4	3	4	4	4	3	3	4
6	10	2	4	4	5	5	5	4	5	5	5	5	4	4	5	5	5	5	5	5	5	5	5	4	5	5	5	5	5	5	5	8	2	2	0	0	12	8	6	12	18	4	4	4	4	4	3	4	4
4	10	1	5	5	5	5	5	5	5	5	5	5	5	5	5	5	5	5	5	5	5	5	5	5	5	5	5	5	5	5	5	8	2	0	0	0	12	10	7	15	17	5	5	4	3	4	4	3	3
5	10	2	4	4	4	4	5	5	5	5	4	5	5	5	5	5	5	5	5	5	5	5	5	5	4	4	5	5	4	4	5	8	2	2	0	2	11	10	5	16	15	4	4	4	4	4	4	4	4
4	10	2	2	1	4	4	4	3	2	2	4	4	5	3	4	5	5	4	4	5	5	5	3	5	4	5	4	3	5	4	4	8	2	2	0	0	9	10	7	14	14	4	4	5	5	4	4	5	5
6	10	1	4	4	4	4	4	4	4	4	4	4	4	4	4	4	4	4	4	4	4	4	4	4	4	4	4	4	4	4	4	8	2	2	0	0	11	8	6	14	17	4	4	4	4	4	4	4	4
5	10	1	5	5	5	5	5	5	5	5	5	5	5	5	5	5	5	5	5	5	5	5	5	5	5	5	5	5	5	5	5	5	0	2	2	2	12	9	4	9	0	4	4	4	4	4	3	4	4
6	10	2	5	4	4	4	4	3	3	5	5	4	4	5	5	4	5	5	5	5	5	4	4	4	5	4	5	4	5	4	5	7	2	0	0	2	10	7	6	13	15	4	4	4	4	4	5	4	3
5	10	1	3	3	4	5	5	5	5	5	5	5	5	5	4	4	4	4	4	4	4	4	4	4	4	4	4	4	4	4	4	5	0	0	0	2	9	7	4	14	14	4	4	4	4	3	3	4	4
6	10	2	4	2	4	4	5	5	2	5	4	4	3	5	5	2	5	4	2	5	5	5	3	5	5	5	4	5	5	5	2	7	2	2	0	2	10	7	6	13	17	5	5	4	3	5	5	4	4
6	10	1	3	3	3	3	3	5	3	3	3	3	3	4	4	2	3	3	4	5	5	5	3	5	5	5	5	5	5	4	3	5	0	0	0	0	7	7	6	9	14	3	3	4	4	4	4	4	4
6	10	2	5	4	4	4	5	5	4	5	3	4	5	5	5	5	5	5	5	5	5	5	5	5	5	5	5	5	5	3	5	8	2	2	0	0	12	9	6	11	18	4	4	4	4	4	4	5	5
5	10	1	4	5	4	4	5	5	3	5	5	5	5	5	5	5	4	5	5	5	5	5	5	3	3	5	5	5	4	5	3	8	2	0	0	2	11	10	6	17	14	5	5	5	5	1	5	5	5
6	10	2	3	2	5	5	5	4	5	5	5	5	2	5	5	5	5	5	5	1	2	5	5	5	5	5	5	5	5	5	5	7	2	0	0	0	12	8	2	11	0	4	4	4	3	3	4	4	4
6	10	1	2	4	2	1	3	2	1	3	3	1	1	2	4	3	3	2	2	1	2	2	3	2	2	2	2	4	2	2	2	6	2	2	0	0	7	6	2	2	10	4	4	3	3	4	3	4	3
5	10	2	5	5	5	5	5	5	5	5	5	5	5	5	5	5	5	5	5	5	5	5	5	5	5	5	5	5	5	5	5	7	0	0	0	2	8	6	2	9	12	5	5	5	5	5	5	5	5
6	10	1	4	4	4	4	5	5	5	3	5	5	5	5	5	5	5	5	5	5	5	5	5	5	5	5	5	5	5	5	4	8	2	2	0	0	11	7	3	10	12	5	5	5	3	4	3	4	5
5	10	2	4	3	4	4	4	5	3	4	4	4	4	4	5	4	4	5	5	5	3	4	4	4	5	4	4	5	5	4	4	8	2	2	2	2	9	10	7	15	17	4	4	5	5	5	5	5	5
6	10	1	4	4	4	5	5	4	4	3	4	5	3	5	5	5	1	5	3	5	5	5	5	5	5	5	5	5	4	5	4	8	2	2	0	0	10	2	1	9	14	3	4	3	4	3	3	3	3
5	10	1	5	4	4	4	5	4	3	5	4	5	3	5	5	5	5	5	5	5	5	5	5	4	5	5	4	4	5	5	5	7	0	0	2	2	10	9	5	11	10	4	4	4	4	4	4	4	4
5	10	2	4	4	4	3	5	5	3	5	4	5	5	3	5	5	5	4	4	5	4	4	5	5	5	5	4	4	5	4	5	5	2	2	2	2	12	11	6	15	14	5	5	5	4	4	4	5	5
6	10	2	4	4	4	4	5	4	5	4	5	4	5	4	4	1	2	3	1	1	2	1	2	4	3	3	3	4	3	3	4	7	0	0	0	0	9	5	3	8	8	5	5	5	5	5	4	4	5
5	10	2	5	5	5	5	5	4	5	5	5	5	5	5	4	3	5	3	3	5	5	5	5	5	5	5	5	5	5	5	5	6	2	2	2	2	7	10	7	12	16	4	3	4	3	3	4	3	3
5	10	1	1	4	4	5	5	5	4	4	4	2	2	5	5	5	5	5	5	5	5	5	5	4	4	4	4	4	5	5	4	8	2	2	2	2	9	9	5	15	15	5	5	5	5	5	5	5	5
6	10	1	3	2	4	4	5	5	2	3	4	5	4	5	5	4	5	5	2	5	5	5	4	3	4	4	5	4	3	3	4	7	2	0	0	0	12	2	2	5	13	4	5	4	3	3	3	4	3
6	10	1	5	5	4	4	4	4	3	4	4	5	5	5	5	5	5	4	4	4	4	5	4	5	5	5	5	4	5	3	3	6	2	2	0	0	11	3	3	10	16	5	5	5	5	5	5	5	5
5	10	1	4	2	3	4	2	3	3	5	4	3	3	5	5	4	5	4	5	5	5	5	3	2	5	5	3	5	3	5	2	7	0	0	2	2	10	11	7	16	18	5	5	4	4	4	4	4	4
6	10	1	3	3	3	1	5	5	3	2	2	5	3	3	4	4	5	4	3	2	3	4	2	4	4	4	4	4	4	1	1	5	2	2	0	0	9	5	4	4	13	5	5	5	4	4	5	5	4
5	10	2	4	5	4	3	5	3	2	5	4	5	4	5	3	3	4	5	5	5	5	5	4	3	5	5	5	4	5	5	2	8	2	0	2	2	10	11	7	12	18	3	4	5	2	4	3	4	4
6	10	2	4	3	3	4	5	4	4	3	4	4	3	4	5	5	5	5	5	5	5	5	4	5	5	5	5	4	3	3	2	7	2	2	0	2	12	10	4	11	14	4	4	4	3	4	4	3	3
6	10	2	5	4	4	5	5	5	4	5	5	5	4	5	5	4	5	4	1	3	2	2	3	4	3	4	5	3	4	3	4	8	2	2	0	0	11	7	5	9	15	1	1	3	1	1	1	1	1
6	10	1	2	2	4	5	3	5	1	2	3	5	5	4	4	3	3	5	2	5	5	4	3	5	5	5	5	4	5	4	3	6	2	2	0	0	11	5	5	11	14	4	4	3	3	3	4	4	4
5	10	1	4	5	4	5	4	4	4	4	4	4	4	4	5	5	5	5	5	5	5	5	5	5	5	3	5	5	5	5	5	7	0	0	2	0	12	11	6	14	16	4	4	4	3	4	3	4	5
6	10	1	5	5	5	5	5	5	5	5	5	5	5	5	5	5	5	5	5	5	5	5	5	5	5	5	5	5	5	5	5	7	2	2	2	0	10	7	5	11	14	4	4	5	3	4	3	5	3
5	10	1	4	4	4	4	4	4	4	5	5	4	4	4	5	5	5	5	5	5	5	5	5	4	4	4	5	4	5	5	4	7	2	0	2	2	11	10	7	12	15	5	5	5	4	5	5	5	5
5	10	2	5	4	4	5	5	5	4	4	4	5	5	5	5	4	5	5	5	5	5	5	4	5	5	5	5	5	5	5	4	7	0	0	2	2	9	7	3	12	15	4	4	4	3	4	4	4	4
5	10	1	2	4	5	2	1	4	4	4	4	5	3	5	4	3	3	4	5	4	2	2	2	2	3	3	5	4	5	4	5	8	2	0	2	2	10	11	4	11	15	4	4	4	3	5	4	4	5
6	10	1	4	5	5	4	1	4	5	5	4	5	4	5	5	4	5	5	5	5	5	5	5	5	5	5	5	5	5	5	4	8	2	0	0	0	12	8	4	7	13	4	4	4	4	4	4	4	4
5	10	1	5	5	5	5	4	5	5	5	5	5	5	4	4	4	1	2	4	5	4	5	4	5	5	5	5	5	5	5	5	8	2	2	2	0	10	11	6	16	15	4	4	4	4	4	4	3	3
5	10	1	4	5	3	5	5	5	3	5	4	5	5	5	5	5	5	5	5	5	5	5	5	4	5	5	5	5	5	5	5	8	2	0	2	2	10	10	7	15	14	5	5	4	5	4	4	3	3
6	10	1	3	5	5	5	3	5	2	5	4	4	2	3	4	5	3	4	5	5	5	5	4	4	4	4	4	5	4	5	5	6	2	2	0	2	12	4	4	14	13	5	5	5	5	5	5	5	5
5	10	2	4	2	4	3	5	5	3	4	5	4	5	5	5	4	5	5	4	5	5	5	4	5	5	5	5	4	4	3	4	8	0	2	2	2	10	7	6	9	17	5	5	5	5	5	5	5	5
5	10	1	5	5	5	4	5	5	4	5	5	5	5	5	5	5	5	5	5	5	5	5	5	5	5	5	5	5	5	5	4	8	2	0	2	2	5	8	5	14	13	3	3	3	3	3	4	4	4
5	10	1	4	5	5	4	5	5	3	5	5	5	5	5	5	5	5	5	5	5	5	5	5	5	5	5	5	5	5	5	5	5	2	0	2	2	9	5	5	14	16	4	4	5	3	4	3	4	4
6	10	1	4	2	5	5	5	5	2	2	5	5	3	5	5	1	5	2	1	1	4	4	1	2	4	4	4	4	4	4	4	7	2	2	0	0	10	5	6	11	14	5	5	5	5	5	5	5	5
5	10	1	4	5	3	3	5	5	5	5	5	5	5	5	5	5	5	5	5	5	5	5	5	4	5	5	5	5	4	5	5	5	0	0	2	2	11	6	2	15	15	4	5	3	4	4	3	4	5
6	10	2	5	3	3	4	4	3	3	4	5	5	5	5	5	4	4	4	3	3	3	3	4	3	4	4	3	3	4	3	2	7	2	0	0	2	11	8	6	9	15	4	4	4	4	3	3	4	4
5	10	1	3	3	4	5	5	5	3	5	5	5	4	5	5	4	5	5	5	5	2	5	4	5	1	2	5	5	3	5	5	8	2	0	0	2	9	8	3	15	13	3	3	4	3	2	5	5	5
5	10	1	5	5	5	5	5	5	5	5	5	5	5	5	5	5	5	5	5	5	5	5	5	5	5	5	5	5	5	5	5	6	2	0	0	2	10	8	5	15	17	5	5	5	3	3	3	4	3
6	10	2	2	1	1	1	1	1	1	1	4	4	1	1	3	1	1	2	1	5	1	4	1	2	5	3	1	5	1	1	1	8	0	0	0	0	11	7	1	12	15	4	4	4	4	4	3	3	4
5	10	2	5	4	3	5	4	5	4	5	5	5	4	5	5	5	5	5	5	5	5	5	5	3	4	5	5	5	5	5	5	7	2	0	2	2	8	9	2	9	16	4	4	5	4	4	4	4	4
5	10	2	4	4	4	3	4	4	5	5	5	5	5	5	5	5	5	5	5	5	5	5	5	5	5	5	5	5	4	5	5	8	0	2	2	0	12	10	7	16	14	3	4	5	5	5	5	4	4
6	10	1	5	5	5	5	5	5	3	5	5	5	5	5	5	5	5	5	5	5	5	5	4	4	5	5	5	5	5	5	5	7	2	0	0	0	9	5	5	11	5	5	5	5	5	4	4	5	5
4	10	2	3	1	3	4	5	5	4	3	2	4	3	4	5	4	5	5	5	5	5	5	4	4	5	3	4	3	3	5	3	7	0	0	2	0	9	7	1	12	0	5	5	5	5	5	5	5	5
6	10	1	5	5	5	5	5	5	5	5	5	5	5	5	5	5	5	5	5	5	5	5	5	5	5	5	5	5	5	5	5	7	0	2	0	2	7	8	4	5	14	5	5	5	5	5	5	5	5
5	10	2	5	5	1	4	5	5	5	5	5	5	5	5	4	5	5	5	5	5	5	5	5	5	5	5	5	5	4	5	5	7	2	2	0	0	11	8	7	16	11	5	4	5	5	5	5	4	4
5	10	2	4	3	4	4	5	5	4	5	3	5	5	5	4	5	5	5	4	5	5	5	4	4	5	5	4	4	5	5	4	6	2	2	0	2	11	10	7	14	12	4	5	5	5	5	5	5	5
5	10	2	3	2	4	2	5	4	3	4	4	4	5	3	5	4	5	5	3	5	5	5	5	2	4	5	3	3	4	4	2	8	2	0	0	2	10	9	6	14	14	4	4	3	3	4	3	4	4
5	10	2	5	4	4	3	4	4	3	3	3	3	4	3	5	5	5	5	5	5	4	4	3	4	3	3	3	3	3	3	3	8	2	0	0	2	12	10	6	16	13	4	4	4	3	5	4	4	3
5	10	2	5	5	5	5	5	5	5	5	5	5	5	5	5	3	5	5	4	5	5	5	3	5	5	5	5	5	5	5	5	4	2	0	0	2	11	10	7	11	12	5	5	4	4	5	5	5	5
5	10	2	4	3	2	4	5	5	4	4	4	4	4	5	5	5	5	5	4	5	5	5	5	4	4	4	4	4	4	3	3	7	0	0	0	2	10	8	5	11	7	5	5	5	5	5	5	5	5
5	10	1	4	5	2	5	5	4	5	5	4	5	4	3	5	5	5	5	5	5	4	5	5	4	5	5	5	5	5	4	4	3	2	0	0	2	9	2	1	3	12	5	5	4	5	5	5	4	5
5	10	2	1	5	5	5	4	4	3	5	5	5	4	5	5	3	5	5	1	5	5	5	4	5	5	3	5	4	2	1	5	7	0	2	0	0	12	3	1	0	13	5	5	5	5	5	5	5	5
5	10	2	4	5	5	5	4	5	5	5	5	5	5	5	1	1	5	5	5	5	5	5	5	5	5	5	5	5	5	5	5	8	2	2	2	2	10	2	5	0	15	5	5	5	5	5	5	5	5
5	10	1	4	5	5	5	5	5	5	5	5	5	5	4	5	5	5	5	4	5	5	5	5	5	5	5	5	5	5	5	5	8	0	0	2	2	11	6	5	9	14	5	5	5	5	5	5	5	5
5	10	2	4	4	4	5	5	5	4	4	5	5	4	5	5	5	5	5	5	5	5	5	5	5	5	5	5	5	5	5	5	7	0	0	2	2	11	6	5	0	12	5	5	5	5	5	5	5	5
5	10	1	4	3	4	5	3	5	5	3	5	5	3	5	5	5	5	5	5	5	4	5	5	5	5	5	5	5	5	3	5	8	0	2	2	0	11	5	6	13	14	5	5	5	5	5	5	5	5
4	10	1	2	1	1	2	3	2	4	4	2	2	1	3	1	2	1	2	3	4	4	1	5	4	4	4	4	3	3	3	2	5	2	2	0	0	7	7	6	8	0	4	4	4	4	4	4	3	3
6	10	2	3	3	2	3	4	5	4	3	2	4	3	2	3	5	4	2	3	5	3	5	3	1	4	3	3	2	4	5	2	5	0	0	2	2	10	6	6	14	15	3	3	1	2	1	3	3	2
4	10	2	2	2	1	5	4	5	1	2	1	2	3	1	5	1	5	4	1	5	3	2	4	1	2	1	1	5	1	4	3	4	2	2	0	0	11	6	4	13	11	1	2	4	1	1	1	1	2
6	10	2	4	3	4	4	5	4	3	5	3	5	2	5	5	4	4	5	3	4	4	4	3	4	5	5	5	5	4	3	2	7	0	0	0	2	9	6	2	10	16	4	4	4	4	4	4	4	4
5	10	2	4	2	4	2	4	5	2	5	4	5	5	5	5	5	5	5	4	5	5	5	4	4	4	4	4	4	4	4	4	6	2	2	0	0	7	7	5	6	13	2	4	4	2	4	4	4	4
6	10	1	4	2	5	4	5	5	5	5	5	5	3	4	5	5	5	5	5	5	5	5	5	5	5	5	5	5	5	5	5	7	2	2	0	2	12	7	5	13	18	3	5	5	5	5	3	4	5
6	10	1	5	5	5	5	5	5	5	5	5	5	5	5	5	5	5	5	5	5	5	5	5	5	5	5	5	5	5	5	5	8	2	0	2	2	9	4	2	9	17	4	4	4	4	1	4	4	4
6	10	1	3	2	4	4	5	4	2	3	4	4	3	5	5	3	3	5	1	4	3	5	4	4	4	5	4	3	3	2	4	8	2	2	0	0	9	3	3	12	16	5	4	3	4	2	3	3	3
5	10	2	3	4	4	3	3	5	5	4	4	5	3	2	3	3	5	3	1	5	5	5	3	3	3	3	5	5	5	3	3	8	2	2	0	2	12	11	7	14	15	5	4	4	3	3	5	5	3
4	10	2	4	3	4	4	4	4	3	4	4	4	3	4	4	3	4	4	4	5	3	3	4	4	4	2	4	3	2	2	2	8	0	2	0	0	11	10	6	16	9	4	5	4	2	1	3	4	5
5	10	2	4	3	4	4	5	4	3	5	5	4	4	5	4	3	3	5	5	5	4	4	2	4	3	5	4	3	4	5	3	7	2	0	2	2	6	7	5	6	0	4	4	4	4	4	4	4	5
5	10	1	4	3	4	4	4	2	4	4	3	3	3	4	5	4	5	4	4	5	5	5	4	4	4	4	4	4	4	5	4	8	2	0	0	0	6	5	1	0	13	1	3	1	4	1	2	2	2
6	10	2	4	4	4	5	5	4	3	3	5	4	3	5	5	5	5	5	4	4	4	5	4	5	3	4	4	5	3	4	4	8	2	0	2	0	11	9	5	14	17	5	5	4	4	5	5	5	5
6	10	1	5	4	5	4	3	4	5	4	3	3	5	5	5	4	5	5	5	5	5	5	5	1	5	5	5	4	5	4	5	8	0	0	2	0	12	10	6	17	18	5	5	5	5	5	4	5	5
6	10	2	4	4	4	4	4	4	4	3	4	4	3	4	5	4	4	2	5	5	5	4	3	5	5	4	4	4	4	4	5	7	2	0	0	0	12	10	6	13	18	5	5	5	4	4	4	4	4
5	10	1	3	3	3	2	5	4	3	3	3	3	2	4	1	1	4	2	3	5	5	4	3	5	3	4	4	3	2	4	3	5	0	0	2	2	9	8	5	9	14	2	1	5	5	5	4	3	4
5	10	1	4	4	5	4	4	4	4	4	5	4	5	4	4	4	4	5	1	1	2	5	5	5	5	5	5	5	5	5	5	8	2	2	0	0	12	10	7	14	15	3	3	4	3	2	2	3	2
6	10	2	5	5	5	5	5	5	3	3	4	5	3	5	5	1	3	5	5	5	5	5	3	4	4	4	5	5	4	5	4	4	2	2	0	0	8	7	7	2	15	2	2	5	5	5	5	5	5
6	10	1	3	4	5	5	5	4	2	4	4	3	2	5	5	5	1	5	5	5	5	5	3	5	5	4	4	4	3	4	3	8	0	0	0	2	9	9	5	9	16	4	4	4	5	5	4	3	3
4	10	1	5	4	5	4	3	4	5	4	5	4	4	4	5	4	5	5	4	5	5	5	4	3	5	4	5	4	4	4	5	3	0	2	2	0	12	4	2	15	12	4	4	5	5	4	4	4	4
4	10	2	4	4	4	5	5	5	4	5	5	5	5	5	5	5	5	5	5	5	5	5	5	4	4	4	5	5	4	5	5	7	2	0	0	0	10	5	4	14	13	4	4	4	4	4	4	5	4
5	10	2	5	5	5	5	5	5	5	5	5	5	5	5	5	5	5	5	5	5	5	5	5	5	5	5	5	5	5	5	5	7	0	0	2	2	10	6	5	10	5	5	5	5	5	5	5	5	5
6	10	1	5	3	4	4	3	4	4	5	5	5	5	5	5	5	5	5	4	5	5	4	5	4	5	4	4	4	5	5	5	8	2	0	0	2	12	9	4	9	8	4	5	5	4	4	4	5	5
4	10	2	5	5	5	5	5	5	5	5	5	5	5	5	5	5	5	5	5	5	5	5	5	5	5	5	5	5	5	5	5	6	2	0	0	2	11	7	2	14	14	5	5	5	3	5	5	5	5
4	10	2	4	4	4	4	4	4	4	2	4	4	2	4	4	4	4	4	4	4	4	4	4	4	4	4	2	4	2	4	2	8	2	2	0	2	12	8	5	16	15	4	4	4	4	4	4	4	4
5	10	1	4	4	4	5	5	4	4	5	5	4	5	5	5	5	5	5	5	5	5	5	5	2	3	5	5	4	4	4	4	8	2	0	0	2	10	8	4	14	5	5	5	5	5	5	5	5	5
5	10	2	4	5	5	4	5	5	4	3	4	5	3	5	4	5	3	3	4	4	4	4	3	5	5	5	5	5	5	5	4	8	2	0	2	2	6	5	1	3	0	4	4	4	4	4	4	4	4
4	10	1	3	3	4	4	4	3	4	4	4	4	3	5	5	4	5	5	4	3	2	3	5	4	3	4	3	4	3	3	3	7	0	2	0	0	10	11	4	14	8	4	4	4	4	4	4	4	4
6	10	2	5	4	4	4	4	4	5	4	5	5	4	5	5	5	5	5	5	5	5	5	5	5	5	5	5	5	5	5	5	8	2	2	0	2	8	9	6	6	13	4	4	4	4	4	4	4	4
6	10	2	5	5	5	5	5	5	5	5	5	5	5	5	5	5	5	5	5	5	5	5	5	5	5	5	5	5	5	5	5	8	2	2	0	2	9	10	5	9	15	5	5	5	5	5	5	5	5
4	10	2	4	4	4	4	4	5	4	4	5	4	4	4	5	5	5	5	5	5	4	5	4	3	3	3	3	3	3	3	3	8	2	2	0	0	9	9	1	14	13	1	1	1	1	1	1	5	1
6	10	1	5	5	5	5	5	5	5	5	5	5	5	5	5	5	5	5	5	5	5	5	5	5	5	5	5	5	5	5	5	8	2	0	0	0	11	8	4	8	14	5	5	5	5	5	5	5	4
5	10	2	4	5	4	5	5	5	4	5	5	4	4	5	5	5	1	5	4	4	5	5	2	5	5	5	5	5	5	5	5	8	0	0	2	2	8	9	4	14	10	5	5	5	5	5	5	5	5
4	10	2	4	4	4	3	5	5	5	4	5	3	4	5	5	5	4	5	5	5	5	4	5	3	5	4	3	3	5	3	4	8	2	2	0	2	10	10	7	15	14	4	4	4	3	5	5	5	4
4	10	1	1	1	2	1	3	4	3	2	2	4	2	4	4	3	4	2	1	1	1	3	4	4	1	1	5	1	4	3	4	8	0	2	0	0	11	11	1	14	13	1	1	1	1	1	1	1	1
6	10	1	2	3	4	5	5	4	2	5	5	5	5	5	5	5	5	5	5	5	5	5	5	5	5	5	5	5	5	5	4	8	2	2	0	2	10	10	6	9	13	4	4	4	4	4	4	4	4
6	10	2	5	1	4	4	5	5	3	4	5	4	3	5	5	4	5	5	4	5	5	5	5	4	5	4	5	4	5	5	5	8	2	0	0	0	11	10	4	12	13	4	4	4	4	4	5	4	5
4	10	1	4	4	5	5	5	5	4	4	4	5	5	5	4	5	5	5	5	1	2	1	4	5	4	4	4	3	3	3	5	7	2	0	0	2	12	6	3	14	11	4	4	4	4	4	4	4	3
6	10	2	4	5	4	3	2	4	2	3	5	4	4	5	4	3	3	5	3	5	4	5	3	4	4	5	4	4	3	5	4	7	0	0	0	0	11	8	3	9	15	4	4	4	4	4	4	4	4
6	10	1	4	4	5	4	5	5	5	4	5	5	5	1	3	4	5	4	4	5	5	5	4	5	5	5	4	5	5	4	5	5	0	0	0	0	12	5	3	8	1	4	4	4	4	3	4	4	4
4	10	2	1	1	1	1	1	1	1	1	1	1	1	1	1	1	1	1	1	1	1	1	1	1	1	1	1	1	1	1	1	8	2	2	2	2	8	6	5	16	9	5	5	5	5	5	5	5	3
6	10	2	4	2	4	4	4	5	4	5	5	5	5	5	1	1	2	1	2	5	4	5	3	4	3	3	4	5	5	5	4	7	2	2	0	0	8	11	5	8	8	4	4	2	3	4	4	4	3
6	10	1	3	3	4	2	1	1	3	4	4	4	4	4	1	1	3	1	2	2	3	3	1	4	5	5	5	5	5	1	5	7	2	2	0	0	6	11	5	8	10	4	4	4	4	4	3	4	4
6	10	1	3	4	3	4	4	4	3	4	3	2	3	3	5	5	5	4	5	4	3	5	5	5	3	4	5	5	4	3	4	4	0	0	2	0	8	2	3	5	0	4	4	5	3	3	4	5	4
5	10	2	4	5	4	5	5	5	4	5	5	5	4	5	5	5	5	5	5	5	5	5	5	5	5	5	5	4	5	5	3	8	2	0	2	2	12	8	7	15	12	4	4	4	4	4	4	4	4
5	10	2	5	5	5	5	5	5	5	5	5	5	5	5	5	5	5	5	5	5	5	5	5	5	5	5	5	5	5	5	5	8	2	0	2	2	10	9	7	15	10	4	4	4	4	4	3	4	3
4	10	1	1	2	1	1	4	2	1	2	3	4	2	1	5	5	5	5	5	5	5	5	2	3	2	3	4	3	2	3	1	7	2	2	0	0	11	8	3	13	12	4	4	4	3	4	3	4	4
4	10	1	4	3	3	4	3	3	3	3	4	3	3	4	3	3	4	4	4	4	3	3	2	4	4	3	3	4	3	4	4	7	2	2	2	2	12	11	1	11	0	3	3	3	3	3	3	3	3
5	10	1	5	5	5	5	5	5	5	5	5	5	5	5	5	5	5	5	5	5	5	5	5	5	5	5	5	5	5	5	4	8	0	0	2	2	12	7	6	17	0	4	4	4	4	3	4	3	3
6	10	2	5	5	4	4	5	5	5	5	5	5	5	5	5	5	5	5	5	5	5	5	5	5	5	5	5	5	5	5	5	8	2	2	0	0	11	9	6	10	11	5	5	5	5	5	5	5	5
5	10	2	5	4	5	5	3	5	5	5	5	5	4	5	5	5	4	5	5	5	5	5	5	5	5	5	5	5	5	5	5	7	0	0	0	0	2	0	0	1	0	5	5	5	5	5	5	5	5
4	10	1	1	2	4	2	1	4	1	1	4	2	4	5	5	5	5	5	2	5	3	3	4	1	4	3	1	4	1	2	1	8	2	2	0	2	12	11	7	16	14	2	2	2	1	4	3	3	2
4	10	2	4	3	5	4	3	3	4	3	3	3	4	4	5	4	5	5	4	5	4	4	4	5	5	5	4	3	3	4	4	7	2	2	0	2	11	11	7	16	14	3	4	3	2	2	3	3	3
4	10	1	3	4	3	2	5	4	3	2	4	2	5	3	4	4	4	3	4	4	3	3	4	2	3	2	2	3	2	3	3	7	2	2	0	2	12	10	7	16	10	3	4	5	5	4	4	5	5
4	10	2	4	3	3	4	5	5	4	4	3	3	5	5	5	5	5	5	4	4	5	5	4	5	5	4	4	4	5	4	5	8	2	2	0	2	10	10	7	15	10	5	5	4	5	3	4	5	5
5	10	2	5	5	5	5	5	5	5	5	5	5	5	5	5	5	5	5	5	5	5	5	5	5	5	5	5	5	5	5	5	7	0	0	0	0	5	6	5	3	8	5	5	5	5	5	5	5	5
4	10	1	4	5	3	3	5	5	4	5	4	3	3	2	5	1	5	5	5	5	5	5	4	5	5	5	5	5	3	4	5	8	2	2	0	2	12	7	6	16	9	5	5	5	5	5	4	4	5
4	10	1	3	3	4	4	4	4	3	3	3	3	4	4	5	5	4	4	5	4	3	3	4	3	3	4	3	4	3	4	2	8	2	2	0	2	11	9	6	15	13	3	4	3	4	3	3	4	4
5	10	2	3	3	3	4	5	4	3	3	3	3	2	3	4	4	3	4	5	3	3	2	4	3	4	5	3	5	4	3	5	4	0	0	2	0	7	7	2	5	8	5	4	5	4	5	4	4	5
4	10	2	4	2	3	4	5	2	3	4	3	4	2	4	4	4	3	4	3	5	3	4	4	4	4	5	5	3	2	4	3	7	2	2	0	2	12	11	7	15	13	4	3	4	4	3	2	5	4
4	10	1	4	3	4	4	4	5	4	3	5	3	2	2	5	5	5	5	5	5	5	5	5	3	3	3	3	5	5	5	5	7	2	2	0	2	10	8	7	13	9	4	4	5	4	5	4	4	5
5	10	2	4	3	4	2	5	5	4	4	4	4	4	4	5	5	5	5	5	5	5	5	5	3	4	4	4	4	4	4	3	1	0	0	0	2	6	1	0	0	4	3	3	3	4	4	4	4	5
4	10	2	3	2	4	4	5	5	4	4	3	4	5	5	4	2	2	5	1	4	3	2	2	5	4	5	5	4	5	4	2	8	2	2	0	2	12	8	6	15	14	4	3	4	2	1	1	2	2
4	10	2	4	3	3	4	5	5	4	3	3	5	4	5	5	2	3	5	4	3	3	3	4	4	4	4	3	3	3	4	2	8	2	2	0	2	11	10	7	15	12	4	4	4	4	4	4	4	3
4	10	2	4	3	4	4	5	5	2	2	2	3	4	5	5	5	5	5	4	5	5	5	5	2	3	4	3	4	2	4	1	5	2	2	0	2	11	11	7	15	13	4	5	5	4	5	5	5	4
4	10	1	2	2	3	2	1	2	2	2	2	2	5	2	5	5	5	5	4	3	3	3	5	2	2	2	2	3	4	4	3	8	2	2	0	2	12	11	6	16	10	3	2	2	2	3	2	3	2
4	10	1	1	2	4	4	2	2	5	1	4	2	2	5	5	5	5	5	5	4	2	5	5	2	2	3	1	4	1	4	5	8	2	2	0	2	11	9	7	14	12	5	5	5	5	1	5	5	4
5	10	1	3	3	3	4	4	3	3	4	5	3	5	3	4	5	2	3	4	4	4	4	4	3	3	3	3	3	3	3	3	1	2	0	2	0	0	0	0	0	0	2	3	3	3	3	3	4	2
6	10	1	3	5	4	5	4	5	4	4	4	5	4	5	5	5	5	5	3	1	5	5	3	4	3	3	2	4	3	3	4	8	2	0	0	0	11	9	5	10	17	5	5	5	5	5	5	5	5
4	10	1	4	4	4	4	5	5	4	5	4	5	3	5	5	5	4	5	4	5	5	5	3	2	4	3	4	4	3	4	3	8	2	2	0	2	12	9	7	15	14	3	2	5	2	1	2	2	3
5	10	1	5	4	4	4	5	5	4	5	5	3	5	5	5	5	4	5	4	5	5	5	5	5	5	5	5	5	5	5	5	7	0	0	2	2	10	6	2	2	12	5	5	5	5	5	5	5	5
4	10	1	4	3	5	4	3	4	4	4	4	3	4	4	4	4	4	3	4	5	5	4	4	5	4	5	4	5	4	3	5	7	2	2	0	2	9	9	7	15	12	2	3	4	5	3	3	3	4
6	10	2	4	2	3	4	5	5	4	3	4	4	5	4	5	4	5	4	3	5	4	4	5	5	5	4	5	5	4	4	2	8	2	0	0	0	9	8	4	17	16	5	5	3	3	3	4	4	5
4	10	1	2	2	4	4	2	4	1	4	4	2	4	4	5	4	4	5	4	5	5	5	2	5	5	4	4	4	2	2	4	4	2	0	0	0	6	2	0	10	12	4	5	4	3	4	4	5	5
5	10	2	2	3	3	4	4	5	5	3	4	4	5	3	3	3	3	3	3	3	5	3	5	3	5	5	5	5	5	5	3	7	2	0	0	2	9	5	2	15	12	3	3	3	3	3	3	3	3
6	10	1	4	2	5	4	5	5	4	5	5	5	5	5	5	5	2	5	1	5	5	5	1	5	5	1	5	4	5	5	1	7	2	2	0	2	6	8	5	11	5	4	4	2	3	4	3	4	4
4	10	2	4	4	4	3	3	3	4	5	5	5	5	5	5	3	3	4	5	5	4	3	5	4	5	5	5	4	5	4	3	7	2	2	0	0	12	6	2	15	16	4	4	4	3	2	4	4	3
5	10	1	4	2	5	4	4	4	4	5	4	3	4	5	5	5	5	5	5	5	5	5	5	5	4	4	5	5	4	4	5	5	0	0	0	2	6	1	3	9	13	4	5	4	4	5	5	5	5
5	10	2	4	3	2	5	4	3	4	5	5	5	4	5	5	5	5	5	5	5	5	5	5	5	5	4	4	4	4	4	4	8	2	2	2	2	12	7	2	13	18	4	5	5	4	5	4	4	4
5	10	2	5	4	4	3	5	5	5	5	5	5	4	5	5	4	5	5	3	5	5	5	5	4	5	5	4	3	5	4	4	8	0	2	2	2	12	7	6	15	12	5	5	4	3	4	5	5	4
4	10	2	3	4	4	2	4	4	2	4	3	4	3	2	5	4	3	2	4	3	4	4	3	4	4	3	4	3	2	4	4	3	0	0	2	0	10	6	5	13	9	5	5	4	4	5	4	5	5
6	10	2	5	5	5	5	5	4	5	5	5	5	5	5	5	5	5	5	5	5	5	5	5	5	5	5	5	5	5	5	5	8	2	2	2	2	12	10	6	15	18	5	5	5	5	4	5	5	4
4	10	1	5	5	5	5	5	5	5	5	5	5	5	5	5	5	5	5	5	5	5	5	5	3	4	3	3	2	5	5	2	6	0	2	0	0	9	5	5	13	13	5	5	5	5	5	4	5	5
4	10	1	4	4	5	3	4	3	4	4	3	3	4	4	4	4	3	3	2	5	5	5	4	4	4	3	4	3	5	2	3	8	0	2	2	0	11	9	7	12	10	3	4	4	3	4	3	4	3
4	10	1	3	2	4	1	2	4	2	4	4	5	5	2	2	4	5	3	3	5	5	3	1	1	4	1	5	1	1	4	2	4	2	0	0	0	10	4	0	9	9	4	4	4	4	4	4	4	4
5	10	2	4	5	3	3	5	5	4	5	3	4	3	4	5	5	5	5	5	5	5	5	4	5	5	5	5	5	5	5	5	4	0	0	0	0	10	4	0	5	11	4	4	4	4	4	5	5	4
4	10	2	4	4	4	5	5	4	5	5	5	5	5	4	5	4	1	5	4	5	5	5	5	5	5	5	4	4	5	4	4	4	2	2	0	0	11	4	2	15	13	3	2	1	1	2	1	2	2
6	10	1	4	2	3	4	5	4	2	4	1	4	3	5	5	5	5	5	5	5	5	5	5	4	5	5	4	3	3	5	2	8	2	2	0	0	6	5	5	12	13	4	4	2	4	5	4	3	3
4	10	1	3	2	4	3	5	4	3	3	2	4	3	4	5	5	4	4	3	5	4	5	4	5	4	5	5	4	3	4	2	2	0	2	0	0	7	3	0	11	9	3	4	4	3	3	3	3	3
6	10	1	4	3	5	4	5	5	3	5	5	4	4	4	5	5	4	5	4	5	4	5	4	5	5	5	5	5	3	4	4	6	2	2	2	2	8	6	3	10	10	5	4	4	4	4	4	4	4
4	10	1	4	4	3	3	4	3	3	4	4	5	5	4	5	4	4	5	4	5	5	5	4	5	5	4	4	4	4	4	4	6	0	2	0	0	8	2	0	11	12	5	5	4	4	4	4	4	4
6	10	2	4	4	5	5	5	5	5	5	5	4	4	4	5	5	5	5	5	5	5	5	4	5	5	5	5	5	5	5	4	8	2	2	2	2	8	9	7	9	12	5	5	5	4	4	4	4	5
6	10	1	3	2	4	4	2	4	2	4	4	5	2	4	5	5	5	5	5	4	5	5	5	5	4	5	5	4	5	5	4	5	2	2	2	0	11	9	7	11	10	4	4	4	4	4	4	4	4
6	10	2	4	4	4	3	5	4	3	4	4	5	5	4	5	5	5	5	4	5	5	4	4	5	4	4	4	5	5	5	4	5	2	0	0	0	10	7	3	9	15	4	4	4	4	4	4	4	4
4	10	1	2	3	5	3	5	5	4	4	3	4	3	5	5	5	5	5	5	5	5	5	5	5	5	5	5	5	5	5	5	1	0	0	0	0	11	2	0	11	11	4	4	3	3	3	3	4	3
5	10	1	4	2	2	2	2	5	3	3	4	5	5	5	3	3	4	4	5	5	5	5	4	5	5	5	4	3	3	4	4	6	2	0	0	2	11	9	4	12	12	4	4	2	2	5	1	2	2
4	10	1	4	5	4	4	5	4	4	5	2	4	4	3	5	5	5	5	4	5	4	5	4	5	5	4	5	4	4	5	2	6	2	0	0	0	12	2	0	13	12	4	4	3	4	5	3	5	5
4	10	2	4	3	4	3	4	4	4	5	5	5	4	5	4	4	5	5	4	5	5	4	2	4	4	4	5	5	5	4	4	8	2	2	0	0	12	8	3	16	16	4	4	5	5	4	4	4	4
6	10	2	4	4	5	5	5	5	4	4	4	5	4	5	5	4	5	5	4	4	4	4	4	4	5	5	4	5	4	5	4	8	2	2	0	0	11	11	7	12	17	5	5	4	4	4	4	5	5
4	10	2	4	4	4	4	5	4	3	5	5	5	5	4	5	4	5	5	4	5	5	5	5	4	5	5	4	4	4	5	3	7	0	2	0	0	12	5	3	15	12	4	4	3	4	4	3	3	3
5	10	1	4	2	4	4	5	4	3	5	5	4	4	5	5	4	3	5	5	5	5	5	5	5	4	4	5	5	4	5	4	8	2	0	2	2	11	7	3	12	14	5	5	4	4	4	4	5	5
4	10	2	4	5	5	4	5	5	5	4	5	5	5	5	5	5	4	5	1	5	5	5	5	5	5	4	5	5	5	5	2	4	0	0	0	0	12	0	0	13	13	3	4	4	4	4	4	4	4
6	10	2	5	4	4	4	5	5	5	5	5	5	4	5	5	3	4	3	2	2	2	2	4	5	5	5	5	4	5	5	4	8	2	2	0	2	10	8	6	10	5	4	4	4	3	4	3	4	3
6	10	2	5	4	4	5	5	5	5	4	5	4	5	4	5	5	5	5	4	5	4	4	5	4	5	4	5	4	4	5	4	8	2	2	2	2	10	10	6	15	8	5	5	4	4	3	5	5	4
6	10	1	3	2	3	3	5	4	4	3	4	5	5	4	5	5	5	5	5	5	4	4	4	4	4	4	3	4	4	4	4	5	0	2	0	0	10	4	3	9	14	4	5	5	4	5	5	5	5
5	10	2	3	2	4	4	4	4	4	2	4	4	4	5	5	5	5	5	5	5	5	5	3	4	3	4	4	5	4	4	1	7	0	2	0	2	12	8	6	16	14	4	4	4	4	4	4	4	4
5	10	2	2	4	2	2	4	2	2	5	3	4	5	5	5	5	5	4	5	5	5	5	5	2	2	4	2	2	4	4	2	7	0	0	2	2	7	6	4	13	12	4	4	3	4	4	3	4	4
5	10	1	1	1	2	4	2	3	4	4	5	4	5	5	5	4	3	5	1	5	5	5	3	3	2	2	4	4	5	2	2	6	2	0	0	0	8	6	2	13	14	4	3	4	4	3	4	3	4
6	10	1	5	5	5	5	5	4	4	5	5	4	3	5	5	4	4	5	5	5	5	5	4	5	5	5	5	5	5	5	5	8	2	2	2	2	8	8	6	4	5	4	4	5	3	4	3	5	4
6	10	2	4	3	4	3	5	5	4	5	4	3	3	4	5	4	5	5	2	5	4	5	4	4	5	4	5	4	5	5	3	6	2	2	0	0	9	11	7	11	11	5	5	4	5	4	5	4	4
5	10	1	5	4	4	5	5	4	5	5	5	5	5	5	5	5	5	5	5	5	5	5	5	5	5	5	5	5	5	5	5	8	2	0	0	2	10	9	5	13	12	4	4	3	4	3	3	4	3
6	10	2	2	2	3	2	3	4	4	3	4	3	2	5	3	2	2	3	2	2	4	4	3	4	4	4	4	3	4	3	2	7	2	2	0	0	11	8	7	12	3	3	4	3	2	3	3	4	2
5	10	1	3	3	3	3	2	4	4	3	4	5	4	3	3	3	2	3	5	5	5	5	2	5	5	5	5	5	2	5	4	5	0	0	2	2	11	6	3	8	10	4	5	5	2	3	3	3	4
5	10	2	3	2	4	3	3	5	5	3	4	5	3	5	3	3	3	3	3	5	3	3	5	3	5	5	5	5	5	5	3	7	0	2	0	2	9	7	5	13	14	5	3	3	3	3	3	3	3
5	10	2	4	4	5	5	5	5	5	5	5	5	5	5	4	5	5	5	5	5	5	5	5	4	4	4	4	5	5	4	4	6	0	0	2	2	9	6	6	11	12	4	4	4	4	4	4	4	4
6	10	2	3	3	4	3	4	4	4	5	4	4	3	5	3	3	3	3	3	5	4	4	2	5	3	3	3	3	4	5	4	7	2	0	0	0	12	10	7	9	8	2	3	3	2	2	2	2	2
6	10	2	4	3	5	5	4	4	5	5	3	3	3	5	5	5	5	5	5	5	5	5	5	4	4	5	5	5	4	5	3	8	2	2	2	2	12	10	7	15	13	5	5	5	4	5	3	4	5
4	10	2	4	2	5	2	5	5	2	2	2	4	5	4	5	4	2	4	2	5	5	5	4	2	4	1	4	4	4	4	5	7	2	2	0	0	10	7	3	11	13	4	4	4	4	5	5	5	4
4	10	1	4	2	3	2	4	1	1	5	4	3	5	2	5	5	4	5	4	5	4	4	5	3	4	4	4	3	4	4	3	8	2	2	2	2	10	10	5	15	14	5	4	4	3	3	4	4	4
6	10	2	4	2	3	4	4	4	3	4	3	4	3	4	4	4	3	4	2	2	3	4	2	4	4	2	4	4	4	4	2	8	0	0	0	0	8	9	6	8	17	4	3	4	4	4	4	4	4
4	10	1	5	5	5	4	5	5	4	5	5	4	5	5	5	5	5	5	5	5	5	5	5	5	5	5	5	5	5	5	5	5	2	0	0	0	8	1	3	14	13	1	1	4	1	1	1	1	1
4	10	2	4	2	4	5	4	3	4	5	5	4	4	5	5	4	5	5	5	5	5	5	5	4	4	4	4	4	4	5	4	8	2	2	2	2	12	10	5	14	17	4	5	5	3	5	4	3	4
6	10	1	4	5	4	5	5	5	5	5	5	4	3	4	5	5	5	5	5	3	3	3	4	5	5	4	4	3	3	4	4	8	2	2	2	2	10	7	6	12	14	4	4	4	3	4	3	4	4
4	10	1	4	1	1	3	5	5	4	5	2	1	5	5	5	5	3	5	5	1	1	5	1	5	1	5	4	5	1	5	4	8	2	2	0	2	10	8	6	16	14	3	4	4	4	4	3	4	4
6	10	1	4	5	3	2	5	5	2	3	5	4	4	5	5	4	1	2	3	3	3	5	3	5	5	5	5	4	5	4	3	8	2	2	0	0	10	10	7	10	16	4	5	5	4	5	5	4	4
5	10	2	5	5	5	5	5	5	5	5	5	5	5	5	5	5	1	5	4	5	5	5	5	5	5	5	5	4	5	5	5	8	2	0	2	2	11	8	4	12	13	4	4	4	4	4	4	4	4
5	10	1	5	3	5	5	5	5	5	5	5	5	5	5	5	5	5	5	5	5	5	5	5	5	5	5	5	5	5	5	5	5	2	0	0	0	12	3	1	13	0	4	4	4	5	4	5	4	2
4	10	1	4	3	3	3	3	3	3	3	3	3	4	4	4	4	4	4	4	5	5	5	3	3	4	3	3	3	4	4	2	8	2	2	0	2	12	9	6	16	10	4	4	5	4	4	4	4	4
4	10	2	5	5	5	5	5	5	5	5	5	5	5	5	4	5	5	5	4	5	5	5	5	5	5	5	4	5	4	5	5	6	2	2	0	0	10	9	7	15	15	5	5	4	4	4	4	4	4
6	10	2	2	1	4	1	5	5	3	4	2	2	3	4	5	5	5	5	5	5	5	5	4	3	4	5	2	3	2	4	1	8	2	2	2	0	11	9	4	13	15	4	4	4	3	4	3	4	4
4	10	1	5	4	5	5	4	5	5	4	4	4	4	4	5	5	5	5	4	5	5	5	4	5	4	5	5	4	4	5	5	8	2	2	2	2	12	11	5	15	16	4	4	4	4	4	4	4	4
4	10	1	4	4	5	5	5	5	5	5	5	5	4	5	5	4	5	5	4	5	5	5	5	5	5	5	5	4	5	4	4	8	0	2	0	0	9	10	6	15	15	4	4	4	2	4	3	4	4
5	10	2	5	4	5	5	5	5	5	5	5	5	5	5	5	5	5	5	5	5	5	5	5	5	5	5	5	5	5	5	5	8	2	2	0	2	12	11	6	16	15	4	3	4	4	4	4	4	4
6	10	1	4	4	3	3	3	4	3	3	3	3	3	4	5	4	4	5	4	5	5	5	3	4	4	4	4	4	4	4	4	6	0	0	0	0	8	5	7	15	17	4	5	5	4	5	3	4	4
5	10	2	4	4	4	4	5	5	4	3	5	4	5	5	5	5	5	5	5	5	5	5	5	5	4	4	4	4	4	4	4	7	0	0	0	2	9	7	6	16	15	4	4	3	4	4	2	2	3
5	10	2	5	5	5	5	4	5	5	5	5	5	5	5	5	5	5	5	5	5	5	5	5	5	5	5	5	5	5	5	5	7	2	2	2	2	9	10	5	16	15	4	4	4	4	4	4	4	4
4	10	2	4	4	5	5	5	5	5	5	5	5	5	5	4	3	4	3	4	5	5	5	2	5	5	5	5	5	5	5	5	7	2	2	0	0	10	11	7	16	15	3	3	4	3	3	3	4	3
6	10	2	3	4	3	4	5	5	2	5	4	5	5	3	5	5	5	5	4	5	5	5	5	5	5	5	5	3	3	4	3	8	2	2	0	0	11	8	4	13	16	5	4	3	4	3	4	3	5
4	10	2	4	5	5	4	5	5	5	5	5	5	5	5	5	5	5	5	5	5	5	5	4	5	5	5	5	5	5	5	4	8	2	2	0	0	12	11	7	14	15	5	5	5	5	5	3	5	5
6	10	1	4	4	5	5	5	5	5	5	5	4	4	5	5	4	5	5	5	5	5	5	5	5	5	5	5	5	5	5	4	8	2	2	0	0	9	11	6	17	18	4	4	5	4	4	4	4	4
5	10	2	4	3	4	4	4	4	3	5	4	5	4	5	4	3	4	3	3	4	4	4	3	3	4	3	5	4	4	4	3	8	2	2	2	2	11	9	3	16	13	3	4	4	4	4	4	4	4
5	10	2	4	3	4	3	4	5	3	4	4	5	5	5	5	5	5	5	5	5	5	5	5	4	5	5	4	5	4	4	4	8	0	2	2	2	11	11	4	14	14	5	5	5	4	5	5	4	4
4	10	1	4	4	2	5	5	5	5	5	5	5	5	5	5	5	5	5	5	5	5	5	5	5	5	5	5	5	5	4	2	8	2	2	0	0	12	10	7	16	16	4	4	3	4	4	4	4	5
5	10	1	5	5	5	5	5	5	5	5	5	5	5	5	5	5	5	5	5	5	5	5	5	5	5	5	5	5	5	5	5	7	0	0	2	2	11	10	6	14	15	5	5	5	3	3	4	3	4
5	10	1	4	3	2	2	2	5	5	3	3	3	4	4	4	5	5	3	5	3	5	5	5	4	4	4	1	5	4	5	5	1	2	0	0	2	7	1	0	5	0	4	3	4	1	5	4	5	5
6	10	1	4	3	4	4	4	5	4	4	5	4	3	4	5	5	5	5	4	5	5	5	3	5	4	5	5	4	4	5	5	8	0	0	0	0	10	9	5	6	15	4	5	4	3	3	5	3	3
5	10	1	5	4	5	5	4	5	3	5	5	5	5	5	5	1	5	5	5	5	5	5	5	1	5	3	4	5	5	5	5	7	0	0	0	0	9	11	5	10	14	5	5	4	5	5	5	5	5
5	10	1	4	2	3	4	5	5	3	5	5	5	4	4	5	5	4	4	3	5	5	5	5	5	5	5	5	5	4	5	5	8	2	2	0	2	11	7	4	16	13	4	4	4	4	4	4	3	3
6	10	2	4	4	4	5	4	4	4	5	5	4	4	5	4	1	3	1	1	3	4	2	1	5	5	4	5	2	3	3	5	7	2	2	0	0	9	6	4	13	13	4	5	4	4	3	3	4	4
6	10	1	4	2	4	2	3	4	2	4	4	2	4	4	5	5	5	5	4	5	2	5	4	2	3	5	5	5	2	5	1	7	0	2	0	0	11	8	5	12	12	5	5	2	5	4	4	4	4
5	10	1	4	5	5	4	5	5	5	5	5	5	5	5	5	5	5	5	5	5	5	5	5	5	5	5	5	5	5	5	5	8	0	2	2	2	10	9	6	15	14	5	4	3	3	3	4	4	3
5	10	2	4	5	5	5	5	5	4	4	4	5	4	5	5	5	5	5	5	5	5	5	5	5	5	5	5	5	5	5	4	8	2	0	2	2	11	8	5	13	15	5	5	4	5	2	4	4	4
6	10	1	4	3	3	5	5	3	4	4	5	5	5	4	5	1	2	3	2	4	4	4	1	2	2	3	2	4	5	2	3	7	2	2	0	2	12	6	4	10	12	4	4	4	4	4	4	3	4
5	10	2	4	3	5	4	5	5	3	5	5	5	5	5	5	5	5	5	4	5	5	5	4	5	5	5	4	4	3	4	4	8	0	2	2	0	11	10	5	15	16	4	5	4	4	3	4	3	4
6	10	2	3	2	4	4	5	5	4	3	4	5	4	5	5	5	5	5	4	4	4	4	4	5	5	4	5	5	5	4	3	7	2	2	0	0	10	4	1	8	13	4	4	2	2	4	4	4	4
5	10	1	4	4	4	2	4	5	5	5	4	5	2	4	5	5	5	5	5	5	5	5	5	4	5	5	5	5	4	5	5	7	0	0	0	0	8	10	3	13	15	4	4	4	4	3	4	4	3
5	10	1	3	4	3	4	4	4	2	4	4	3	4	5	5	4	5	5	5	5	5	5	4	4	3	4	5	5	4	5	3	8	0	0	0	2	11	3	2	9	14	4	4	3	4	4	3	3	3
6	10	1	3	1	1	1	1	1	1	1	1	1	1	1	5	5	5	5	5	5	5	5	5	1	1	1	1	1	1	1	1	5	2	0	0	0	8	4	1	12	13	5	5	5	5	5	5	5	5
6	10	1	4	2	5	5	5	5	3	5	5	5	5	5	5	5	5	5	5	3	3	3	5	5	5	5	5	4	5	3	5	8	2	2	2	0	12	7	5	12	14	5	5	5	5	5	5	5	5
5	10	2	5	5	5	5	5	5	5	5	5	5	5	5	5	5	5	5	5	5	5	5	5	5	5	5	5	5	5	5	5	7	0	0	2	2	8	6	3	15	16	5	5	5	5	5	5	5	5
5	10	1	4	3	5	3	5	5	2	3	4	5	5	5	5	2	2	5	5	5	5	5	5	5	5	5	5	5	5	5	4	8	2	0	0	2	10	6	6	11	11	4	4	5	4	4	4	4	4
5	10	1	4	3	5	3	3	3	3	3	3	3	3	3	5	5	5	5	4	5	5	5	5	5	5	5	5	4	5	5	5	8	2	2	2	2	11	8	7	15	17	4	4	4	4	4	3	4	4
5	10	1	4	2	4	4	5	5	4	4	4	5	4	5	5	4	3	4	4	5	5	5	5	5	5	5	5	5	5	4	4	8	2	2	2	2	11	9	5	15	14	5	5	5	5	5	5	5	5
6	10	1	4	4	2	4	5	5	4	2	5	5	2	4	5	5	5	5	5	1	5	5	4	5	5	5	5	2	5	5	2	7	2	2	0	0	7	4	4	10	14	4	4	4	4	4	4	4	4
6	10	2	5	5	5	5	5	5	5	5	5	5	5	5	4	2	4	4	1	1	1	4	4	5	5	5	5	5	5	5	5	8	2	0	0	0	10	8	3	9	7	2	2	4	2	4	2	2	4
5	10	2	5	5	5	5	5	5	5	5	5	5	5	4	5	4	5	5	5	5	5	5	5	5	5	4	4	4	4	5	4	8	2	0	0	2	8	10	5	15	13	4	3	4	4	4	4	4	4
6	10	1	5	5	5	5	5	5	5	5	5	5	5	5	5	5	5	5	5	5	5	5	5	5	5	5	5	5	5	5	5	6	2	0	0	2	9	4	3	15	9	5	4	4	4	3	5	4	3
5	10	1	5	4	3	5	5	5	5	5	5	5	5	5	5	5	5	5	5	5	5	5	5	5	5	5	5	5	5	5	5	8	2	0	0	2	11	8	3	8	0	5	5	5	5	5	5	5	5
6	10	2	4	5	5	4	5	5	5	5	1	4	4	4	5	5	5	5	5	3	5	5	5	4	4	4	3	4	4	4	3	8	2	2	2	0	12	8	4	11	15	5	5	5	5	5	5	5	5
6	10	1	3	4	5	5	5	5	5	5	4	5	4	5	5	3	1	5	2	3	4	5	3	2	3	3	2	2	4	5	1	7	2	2	0	2	12	8	6	14	15	4	5	5	3	3	5	5	5
5	10	2	5	5	5	4	5	5	3	5	5	5	4	5	5	5	5	5	5	5	5	5	5	5	5	4	4	5	4	5	4	8	2	2	0	2	11	9	3	7	8	4	4	4	4	4	4	4	4
5	10	1	1	1	1	1	1	2	1	2	2	2	2	2	4	4	2	2	2	4	2	4	3	2	3	3	2	3	3	2	1	7	2	0	0	0	10	7	5	10	10	4	4	3	3	3	4	4	4
5	10	1	4	4	4	4	5	5	3	5	4	5	5	5	5	5	5	5	4	5	5	5	4	4	5	5	5	5	3	4	2	8	0	2	0	0	8	9	5	14	13	4	4	3	3	3	4	4	4
6	10	1	2	1	3	4	5	4	3	2	3	4	2	3	5	4	5	5	5	2	2	3	5	5	5	5	5	5	5	5	5	5	2	0	0	2	11	5	3	13	13	4	4	4	3	3	3	4	4
6	10	2	3	3	5	5	4	4	3	4	5	5	5	5	5	3	3	5	3	5	5	5	3	4	5	5	5	5	4	3	4	6	2	0	0	0	12	7	3	16	15	4	5	3	4	5	5	4	5
6	10	1	2	1	1	5	5	3	1	3	3	5	5	5	1	1	2	1	1	5	5	5	3	5	5	3	3	2	5	5	1	7	2	2	0	2	11	4	4	13	11	3	4	3	4	3	4	2	3
6	10	1	5	5	5	5	5	5	5	5	5	5	5	5	5	5	5	5	5	5	5	5	5	5	5	5	5	5	5	5	5	6	0	2	0	0	11	8	3	11	15	5	5	5	5	5	5	5	5
6	10	2	4	2	3	2	3	5	5	5	5	5	3	5	5	5	5	3	1	1	3	5	4	3	2	2	2	2	4	4	1	7	2	2	0	0	12	9	6	11	15	4	4	3	3	4	3	4	4
6	10	1	4	3	4	5	5	5	4	4	5	5	4	5	5	5	4	5	2	3	4	5	5	4	5	5	5	5	5	5	5	7	0	2	0	0	10	4	5	7	12	5	5	5	3	3	5	5	5
5	10	1	4	5	5	4	4	4	4	4	4	4	4	4	5	5	5	5	5	3	5	5	5	5	5	5	5	5	5	5	5	7	0	0	2	2	10	10	7	14	14	5	5	5	5	5	5	5	5
6	10	2	4	4	5	2	5	5	4	5	5	3	5	5	5	5	5	5	4	5	5	5	3	5	5	5	5	5	5	5	5	6	0	2	0	0	9	8	5	16	16	5	4	4	3	5	3	3	5
4	10	2	4	4	4	5	5	5	5	5	5	5	4	5	5	5	4	4	5	5	5	5	4	2	5	5	5	5	5	4	5	7	0	2	0	0	12	10	5	14	14	4	4	4	5	5	4	4	4
5	10	2	5	5	4	5	5	5	4	4	5	5	5	5	4	4	5	4	4	5	4	5	4	4	5	4	4	5	4	4	5	8	0	0	2	2	11	11	7	16	13	4	4	4	4	2	4	2	4
6	10	2	3	5	4	3	4	2	2	5	3	3	3	4	2	2	4	1	2	5	4	4	2	3	3	2	2	3	5	3	2	8	0	2	0	0	11	9	6	11	17	5	4	4	3	2	4	3	3
6	10	2	5	5	5	4	5	5	4	3	3	1	2	5	5	5	5	5	5	4	5	5	5	3	4	2	3	5	2	4	3	8	0	2	0	0	9	7	6	17	10	5	3	3	2	4	4	5	3
4	10	1	4	4	4	4	3	4	5	4	4	4	5	4	5	5	5	5	4	5	5	5	4	3	5	5	3	4	4	4	4	7	2	2	0	0	11	9	7	12	8	4	4	4	4	4	4	4	5
6	10	2	4	4	4	3	5	5	3	5	4	4	4	5	4	4	4	4	4	4	4	5	4	4	5	5	5	5	5	4	4	8	2	2	0	2	10	7	4	15	17	4	4	5	4	2	3	2	4
4	10	1	4	3	5	5	5	5	4	4	5	4	5	4	4	5	4	5	3	5	2	4	5	4	3	5	4	5	4	4	5	8	0	0	0	2	10	10	5	14	11	3	3	3	3	3	3	4	3
6	10	1	3	2	3	5	4	5	3	4	4	3	4	5	5	3	4	5	4	4	3	4	4	2	3	3	4	3	5	5	2	8	2	2	0	0	11	10	5	17	16	4	5	3	4	4	4	5	4
4	10	2	3	4	5	5	4	3	3	4	4	3	3	5	5	5	5	5	4	5	5	5	4	2	5	5	3	4	3	4	4	6	2	0	0	2	10	9	7	16	14	4	4	3	3	2	4	3	3
6	10	2	3	2	2	3	4	5	4	5	4	4	5	4	4	2	4	3	2	5	5	5	3	4	5	5	4	4	3	4	5	8	0	2	0	0	9	10	5	14	16	4	4	3	4	4	3	4	4
4	10	1	3	3	2	2	3	3	3	3	3	3	3	4	4	4	4	5	3	5	5	5	5	4	4	4	4	4	4	4	5	8	2	0	0	0	10	9	5	13	4	4	4	4	3	4	2	4	4
6	10	2	5	5	5	5	5	5	5	5	5	5	5	5	5	5	5	5	5	5	5	5	5	5	5	5	5	5	5	5	5	8	0	2	0	0	11	8	5	16	17	5	5	5	5	5	5	5	5
6	10	2	5	5	5	5	5	5	5	5	5	5	5	5	5	5	5	5	5	5	5	5	5	5	5	5	5	5	5	5	5	8	0	0	0	0	8	7	5	17	16	5	5	5	3	5	5	5	4
4	10	1	1	1	1	1	4	2	5	5	5	5	5	5	5	2	2	5	1	5	4	2	3	2	1	5	2	3	2	2	2	7	0	0	0	0	11	7	2	8	13	5	5	5	4	5	4	5	5
6	10	2	4	4	3	4	5	5	5	5	5	5	4	4	4	4	3	4	4	4	2	4	5	5	5	4	4	4	3	3	5	8	2	2	0	0	10	8	5	16	17	4	4	3	4	4	3	4	4
6	10	1	5	4	4	3	4	4	5	4	5	5	4	4	5	5	4	4	3	4	4	4	4	4	4	5	4	4	4	4	4	7	0	2	2	0	5	3	1	4	0	2	3	4	4	2	3	4	2
5	10	1	5	1	1	5	5	4	4	5	5	2	3	4	3	4	2	4	3	5	3	4	2	1	1	3	5	4	4	3	5	6	2	2	0	2	9	9	5	14	13	2	4	2	2	2	4	2	2
6	10	1	5	5	5	5	5	5	5	5	5	5	5	5	5	5	5	5	5	5	5	5	5	5	5	5	5	5	5	5	5	5	0	2	0	0	4	1	2	12	8	5	5	5	1	1	5	5	5
4	10	1	4	4	5	5	4	4	4	5	5	4	5	5	4	4	4	4	4	4	4	4	4	4	4	4	4	4	4	4	4	7	2	2	2	2	9	0	0	0	0	5	4	4	4	4	5	4	4
5	10	1	5	5	3	3	5	2	4	5	5	4	5	5	5	5	5	5	5	5	5	5	5	5	5	4	5	5	4	4	4	6	0	0	0	2	11	0	0	4	13	5	5	5	5	5	5	5	5
6	10	2	4	4	4	4	5	4	3	4	4	4	3	5	5	5	3	3	4	4	3	3	4	3	3	3	3	4	4	5	4	8	2	2	0	0	10	9	7	14	16	5	5	5	5	5	5	5	5
4	10	1	4	4	5	5	4	4	4	5	5	4	5	5	5	5	5	5	5	5	5	5	5	5	5	5	5	5	5	5	5	7	2	2	2	2	12	10	6	16	6	5	4	4	5	4	5	4	4
6	10	1	4	2	5	5	5	4	3	2	5	2	2	3	5	5	5	5	4	5	5	5	4	4	3	5	5	5	4	4	5	8	2	2	0	0	12	8	6	15	16	5	5	4	5	4	4	5	3
5	10	2	3	3	3	4	4	5	3	3	3	4	3	5	5	4	2	2	2	5	5	5	3	4	3	4	3	3	3	5	4	6	0	0	0	0	11	4	1	9	16	3	5	5	5	4	1	2	3
4	10	2	4	4	5	5	4	4	4	5	5	4	5	5	5	5	5	5	5	5	5	5	5	5	5	5	5	5	5	5	5	7	2	0	0	0	12	8	5	12	16	5	5	4	4	2	4	5	4
6	10	1	1	4	4	4	4	4	1	1	1	4	1	4	4	1	4	1	1	1	1	1	1	4	4	1	4	4	1	1	1	8	2	2	0	0	11	10	7	12	17	4	4	4	1	5	4	4	4
6	10	1	3	3	3	4	3	3	3	3	3	3	4	3	4	3	3	3	3	5	3	3	3	3	3	3	3	3	3	5	3	7	2	2	0	2	8	6	0	15	0	1	1	5	1	1	1	1	1
6	10	2	4	4	4	5	5	3	4	4	5	5	3	4	5	5	5	5	5	5	5	5	5	5	5	4	4	5	5	4	4	8	2	0	0	0	12	8	6	17	17	5	5	5	5	5	5	5	5
4	10	1	4	5	4	4	4	4	5	5	5	5	5	5	5	5	5	5	5	5	4	4	5	5	5	5	5	5	5	5	5	7	2	2	0	0	10	10	6	15	10	4	5	4	4	5	4	4	5
6	10	1	5	5	5	5	5	5	5	5	5	5	5	5	5	5	5	5	5	5	5	5	5	5	5	5	5	5	5	5	5	7	2	2	0	2	12	7	6	8	13	5	5	4	5	4	5	4	5
5	10	2	3	3	3	5	5	4	4	3	4	3	4	3	4	3	4	4	4	5	4	4	4	4	5	5	4	4	4	4	2	5	0	2	0	2	12	8	4	15	16	4	3	1	2	3	2	3	2
4	10	2	1	2	2	1	3	5	2	4	3	2	2	1	5	4	2	5	5	3	3	4	3	2	3	1	4	4	3	4	2	7	2	2	0	0	12	8	7	14	11	4	3	4	2	4	3	2	3
5	10	1	2	2	4	4	3	2	2	3	3	2	4	3	5	5	5	4	4	5	5	4	4	4	4	3	3	3	4	4	3	8	2	0	0	0	10	9	4	11	12	5	5	4	4	4	3	3	4
5	10	2	4	2	3	4	5	4	2	2	4	4	4	5	5	5	5	5	4	5	5	5	3	3	4	3	3	4	5	4	3	8	2	2	2	2	10	8	4	16	17	5	5	5	4	5	5	5	5
5	10	2	4	4	3	5	4	4	4	4	5	5	4	4	5	5	5	5	4	5	5	5	5	4	4	5	4	5	5	5	4	8	2	0	2	0	10	10	6	14	16	4	4	4	4	5	3	4	4
6	10	1	5	4	5	4	5	4	4	5	4	4	3	5	5	5	5	5	4	5	5	5	5	4	4	5	4	5	5	4	5	6	0	0	2	0	0	9	3	7	16	5	5	5	5	5	5	5	5
5	10	2	4	4	4	5	5	5	4	5	5	5	5	5	5	5	5	5	5	5	5	5	5	5	5	5	5	5	4	5	5	4	2	0	0	2	11	2	4	11	14	5	5	5	5	5	5	5	5
4	10	2	4	4	4	4	3	4	4	4	4	4	4	4	5	4	3	4	2	4	4	5	5	4	5	4	4	2	3	4	2	7	0	2	0	0	9	10	6	14	13	4	4	4	2	4	4	3	2
6	10	2	5	4	5	5	5	5	4	5	5	5	4	5	5	5	5	5	5	4	5	5	4	5	5	4	5	4	5	4	4	6	0	0	0	0	12	4	3	13	17	4	3	3	2	4	4	3	2
4	10	2	4	4	5	5	5	5	5	5	5	5	5	5	5	5	3	5	5	5	5	5	4	4	4	5	5	5	5	5	5	7	2	2	0	0	12	9	7	15	16	4	4	4	4	4	5	5	5
4	10	2	4	3	3	4	4	5	3	5	5	4	5	4	5	5	3	4	4	5	5	5	5	5	5	4	4	3	3	4	3	8	2	0	0	2	12	10	7	11	17	5	5	5	5	5	5	4	3
6	10	2	5	4	5	4	5	5	4	5	5	5	3	5	5	5	5	5	5	5	5	5	5	5	5	5	5	5	5	4	4	8	2	0	0	0	10	10	6	8	15	4	4	4	4	3	4	4	4
4	10	1	4	4	5	5	2	4	4	4	5	4	4	5	5	5	5	5	4	5	5	5	5	4	5	5	4	5	4	4	4	6	0	0	0	0	8	10	6	11	14	5	5	4	5	5	5	4	3
5	10	2	4	3	4	4	3	4	3	3	3	4	4	4	3	3	3	5	3	3	5	4	3	3	3	3	3	4	3	4	3	8	2	2	2	2	11	8	5	15	15	4	4	4	4	4	4	4	4
5	10	2	2	2	4	4	4	4	2	4	4	2	5	5	5	5	5	5	2	5	5	5	5	5	5	2	4	2	2	4	4	5	0	0	0	2	8	3	4	15	17	5	5	2	3	4	4	4	4
4	10	1	4	3	5	5	5	4	4	4	4	5	4	4	5	3	5	4	3	5	5	5	4	5	5	4	4	5	4	4	5	8	2	2	2	0	10	9	6	7	7	5	5	5	4	5	5	5	5
6	10	2	5	4	5	5	5	5	5	5	5	5	5	5	5	5	5	5	5	5	5	5	5	5	5	5	5	5	5	5	5	6	0	2	2	0	10	6	4	9	18	5	5	4	3	5	3	5	5
6	10	2	2	1	2	4	5	5	3	3	5	5	1	5	5	1	1	5	1	1	1	1	1	5	1	1	3	5	3	1	5	5	2	0	0	0	10	2	3	8	18	3	3	1	1	1	1	1	1
4	10	2	4	4	5	5	5	4	4	5	5	4	4	5	5	4	5	5	5	5	5	5	5	5	4	4	3	3	4	1	4	8	0	0	0	0	10	10	6	12	13	4	4	4	4	5	5	4	4
5	10	1	3	3	3	3	5	3	2	3	4	3	1	3	5	5	5	5	5	5	5	5	5	5	5	5	5	5	5	5	5	3	0	2	0	0	4	1	0	0	8	1	1	1	1	2	2	1	1
4	10	1	3	3	4	3	3	3	3	4	3	3	3	3	5	4	4	3	3	3	3	4	3	3	3	3	3	3	2	2	2	6	0	2	0	0	9	9	5	13	12	5	5	4	4	5	5	5	4
4	10	1	2	5	5	3	3	3	4	4	3	3	3	3	5	5	5	5	5	1	1	1	5	1	1	1	3	3	1	1	3	7	0	2	0	2	9	9	5	13	4	5	5	5	5	5	4	4	4
6	10	1	4	3	4	3	4	3	4	4	4	4	3	5	5	5	4	4	4	3	5	4	3	3	4	4	3	4	4	3	4	5	0	0	0	0	5	6	6	6	10	5	5	5	4	5	5	5	4
5	10	1	3	3	3	4	5	4	4	4	4	3	4	4	4	3	4	5	4	4	3	4	3	4	4	4	4	4	4	3	4	8	2	2	0	2	12	9	5	7	12	3	3	3	3	3	3	3	3
5	10	1	2	4	3	1	3	5	4	3	4	2	3	2	5	3	4	4	4	5	4	5	4	2	3	2	3	3	2	3	2	6	2	0	0	2	10	2	0	0	0	5	4	3	4	4	4	5	5
4	10	2	4	2	5	4	3	4	2	2	4	5	4	5	5	5	5	5	5	5	5	5	4	5	4	5	5	5	3	4	5	5	2	2	0	0	11	8	5	13	11	4	5	4	4	5	4	5	4
4	10	2	4	1	3	1	1	3	2	1	5	3	5	1	5	4	5	5	5	5	5	5	5	5	5	5	4	4	4	5	4	8	2	2	0	2	12	10	6	16	14	5	5	5	3	1	5	5	1
4	10	2	3	3	3	3	3	4	3	3	3	3	4	3	4	4	4	3	4	4	3	4	3	3	3	3	3	4	3	4	3	7	0	2	0	0	11	8	5	11	9	5	5	3	5	5	3	5	5
5	10	1	4	3	3	4	2	2	2	3	4	4	2	2	5	5	1	5	5	4	2	2	2	1	1	2	1	1	2	1	2	7	0	2	2	2	8	3	5	5	0	4	4	4	2	4	4	2	2
6	10	1	3	3	4	4	5	3	2	4	2	1	2	4	5	5	5	5	3	5	5	5	4	3	4	3	3	4	2	5	3	7	2	0	0	0	10	5	5	9	14	5	5	5	5	3	3	4	5
4	10	2	4	2	4	4	5	4	2	4	5	4	4	5	5	4	5	5	5	5	5	5	5	5	5	5	4	4	4	5	4	8	2	2	0	2	11	10	6	16	16	5	4	3	5	3	5	3	4
6	10	1	5	4	4	5	5	4	5	4	5	3	4	5	4	3	1	3	3	4	4	4	4	4	4	5	4	4	4	5	4	5	2	2	0	0	12	8	6	15	16	4	4	4	4	4	3	4	3
6	10	1	4	2	4	2	3	4	2	4	4	2	4	4	5	5	5	5	4	5	2	5	4	2	3	5	5	5	2	5	1	7	0	2	0	0	11	8	5	12	12	5	5	2	5	4	4	4	4
5	10	1	2	3	3	3	4	3	2	4	4	4	4	2	5	3	2	1	3	4	5	4	4	4	2	2	5	3	3	3	3	8	2	2	2	2	11	8	6	16	18	3	3	4	2	3	3	4	3
4	10	1	4	5	4	5	4	5	4	4	5	5	5	4	5	4	4	4	5	4	4	5	4	4	5	4	4	5	4	4	5	6	2	2	2	0	11	10	7	14	14	5	5	5	5	5	5	5	5
6	10	1	4	3	5	5	4	5	4	5	5	5	4	5	5	5	5	5	5	5	5	5	4	5	5	5	5	5	5	5	5	5	2	2	2	2	11	9	6	17	14	5	5	4	3	5	5	5	5
4	10	1	3	3	5	4	5	5	5	5	5	5	5	5	5	5	5	5	5	3	4	5	5	5	5	5	5	5	5	4	4	8	2	0	0	0	11	10	7	14	12	5	5	5	5	5	5	5	5
4	10	2	5	5	4	4	5	4	4	4	4	4	5	4	4	4	5	5	4	4	4	5	5	4	4	4	5	4	5	5	5	4	2	0	0	0	9	7	7	14	14	4	4	4	4	4	4	4	4
4	10	1	5	4	4	4	4	4	5	5	4	5	5	4	5	5	4	5	5	5	4	4	5	4	5	4	5	4	5	5	5	4	0	0	0	2	5	10	6	10	16	2	3	4	2	3	1	4	3
5	10	1	4	3	5	5	3	4	5	5	5	3	4	4	4	3	4	4	4	5	5	5	5	5	5	1	4	5	3	4	5	8	2	2	2	2	11	10	7	16	15	4	5	2	3	3	4	1	1
6	10	1	5	5	5	4	5	5	4	4	4	4	5	5	5	4	5	5	2	4	5	5	4	5	5	4	5	5	5	4	4	6	2	2	0	0	10	8	6	16	17	5	4	4	4	4	4	4	4
5	10	2	4	5	4	5	5	4	3	4	4	4	5	5	5	5	5	5	5	5	5	5	5	4	5	4	4	5	5	5	4	7	2	2	2	2	12	10	6	14	16	5	5	4	5	5	5	5	5
4	10	2	4	5	4	4	4	4	5	5	5	5	5	5	5	5	5	5	4	5	5	4	5	5	5	5	5	5	5	5	5	8	2	0	0	0	12	11	7	12	9	4	4	4	4	4	4	5	5
4	10	2	5	4	5	5	4	5	5	5	4	4	5	4	5	5	5	5	5	5	5	5	4	5	4	5	4	5	5	5	5	7	2	2	0	0	10	11	7	15	16	5	5	5	4	5	5	5	5
4	10	1	4	4	5	4	5	5	4	5	5	5	4	4	5	4	5	5	4	5	5	5	4	4	5	5	4	5	4	5	5	8	0	2	0	0	11	8	7	14	13	5	5	5	4	5	4	4	3
4	10	1	4	5	5	4	5	5	5	4	5	4	5	5	5	4	4	5	5	5	5	5	5	3	5	5	5	5	5	5	5	8	2	2	2	0	11	8	6	15	12	4	4	4	4	5	5	5	5
4	10	1	5	4	4	3	5	5	5	4	5	5	5	3	4	5	3	4	2	5	5	5	5	5	5	4	5	5	5	5	5	8	0	2	0	0	11	7	3	12	11	5	5	5	3	5	5	5	5
6	10	1	5	4	4	5	5	5	5	3	5	5	5	5	5	5	5	5	5	5	5	1	5	5	5	1	2	3	3	4	5	8	2	2	0	0	11	9	7	9	16	2	2	2	2	2	2	2	2
6	10	1	4	4	5	4	5	4	3	4	4	3	3	4	5	5	5	5	3	5	5	5	5	5	5	5	4	3	4	5	5	8	0	0	2	0	12	9	6	9	15	5	4	3	5	5	5	5	4
6	10	2	4	4	5	4	5	5	4	4	5	5	4	5	5	5	5	5	5	5	5	5	5	4	5	5	5	4	5	5	5	8	2	2	0	0	12	9	7	9	18	5	5	5	5	5	5	5	5
4	10	1	4	5	4	5	5	5	5	5	5	5	5	4	5	4	5	4	4	5	5	5	4	4	5	4	5	5	5	3	4	8	2	0	0	2	12	7	4	13	15	4	4	3	4	4	3	4	4
4	10	2	2	4	2	4	2	1	4	4	4	4	5	3	2	5	1	1	1	5	5	5	4	4	3	3	3	4	4	4	1	6	0	2	0	0	12	6	4	15	14	1	1	4	1	1	1	3	3
4	10	1	5	4	5	5	5	5	5	5	5	5	4	5	5	5	5	5	5	5	5	5	5	4	5	3	5	5	5	5	5	6	2	2	0	0	12	6	4	14	11	4	5	4	4	3	5	4	5
4	10	2	4	3	3	5	4	5	4	5	4	4	4	4	5	5	5	5	5	5	5	5	5	4	5	5	4	4	4	5	4	5	0	2	0	0	10	7	4	13	16	5	5	5	5	5	5	5	4
4	10	2	4	5	5	5	5	5	4	4	4	5	5	5	5	5	5	5	5	5	5	5	5	3	4	4	5	4	4	2	4	8	0	0	0	0	10	7	2	12	15	4	4	4	4	4	4	4	4
4	10	2	4	3	3	5	5	5	5	4	5	5	5	4	5	5	5	5	5	5	5	5	5	2	4	4	3	3	5	5	4	6	0	0	0	0	10	8	3	13	16	4	5	4	4	4	4	4	4
4	10	1	5	5	5	5	5	5	5	5	5	5	5	5	5	5	5	5	5	5	5	5	5	5	5	5	5	5	5	5	5	7	0	0	2	0	12	4	5	14	13	4	4	4	2	4	3	2	1
4	10	1	3	3	3	3	3	5	3	3	4	3	4	4	5	5	5	4	5	5	5	5	5	3	4	4	5	4	4	5	4	3	2	2	0	2	10	6	4	9	10	5	5	5	4	4	4	4	5
6	10	2	4	3	3	3	5	5	3	3	3	3	3	4	5	4	3	3	5	5	5	5	3	4	3	3	5	5	3	4	4	7	0	0	0	0	11	8	6	9	15	3	4	3	4	4	4	4	4
5	10	1	5	5	5	5	5	5	5	5	5	5	5	5	5	5	5	5	5	5	5	5	5	5	5	5	5	5	5	5	5	7	0	2	2	2	10	8	3	17	0	5	5	5	5	5	5	5	5
5	10	2	3	3	3	3	5	4	2	4	4	4	4	4	3	3	3	3	3	5	4	5	3	2	5	5	5	4	3	4	3	7	2	0	0	0	10	3	3	12	0	5	5	5	4	4	4	4	4
5	10	2	4	4	4	4	5	4	4	4	4	3	3	4	5	5	5	5	5	5	5	5	5	5	5	5	5	5	5	5	5	6	2	2	0	2	8	1	4	9	5	4	4	4	4	3	4	4	4
5	10	1	5	5	5	5	5	5	5	5	5	5	5	5	5	5	5	5	5	5	5	5	5	5	5	5	5	5	5	5	5	8	0	0	0	2	12	8	2	17	0	5	5	5	5	5	5	5	5
6	10	2	4	4	4	5	5	5	4	4	4	4	4	4	5	5	5	5	5	5	5	5	5	5	5	5	5	5	5	5	2	8	2	2	0	0	10	11	3	10	15	5	5	5	3	5	3	5	3
6	10	2	4	3	4	4	3	3	4	4	4	4	3	4	5	4	5	4	5	3	4	4	5	5	5	5	5	5	5	5	4	7	2	0	0	0	8	8	5	5	5	4	5	4	3	4	3	3	4
6	10	2	5	4	4	4	4	5	5	5	4	4	5	4	4	4	3	3	4	5	4	4	4	4	5	5	5	5	5	5	4	8	2	2	0	0	12	8	6	13	15	4	4	4	3	4	3	4	4
4	10	2	4	3	4	4	4	4	4	3	3	4	4	4	4	2	1	5	3	5	5	5	4	3	4	4	4	4	3	4	3	8	2	2	2	2	12	6	3	13	11	5	5	5	5	5	5	5	5
6	10	2	4	3	4	3	4	5	4	4	4	4	5	5	4	4	3	4	4	4	4	4	4	5	4	4	4	4	5	4	4	7	2	0	0	0	11	8	7	11	13	5	5	5	5	5	5	5	5
4	10	2	5	5	4	3	5	5	4	4	5	5	5	5	5	5	5	5	5	5	4	4	5	4	5	5	5	4	5	5	3	8	0	2	2	2	12	10	4	14	14	4	4	5	5	5	4	5	5
5	10	2	3	4	3	4	5	4	3	4	3	4	4	4	5	5	5	5	5	5	5	5	4	4	4	5	4	4	4	5	1	8	0	0	0	0	8	5	2	17	15	4	4	4	3	5	4	4	4
5	10	2	5	5	5	5	5	5	5	5	5	5	5	5	5	5	5	5	5	5	5	5	5	5	5	5	5	5	5	5	5	7	0	0	0	2	4	6	6	4	0	5	5	5	5	5	5	5	5
6	10	2	4	4	4	4	5	5	4	3	4	4	4	5	5	5	5	5	5	5	4	5	3	5	4	5	5	5	5	4	2	7	2	2	0	0	11	10	6	11	12	4	5	5	4	5	5	4	5
4	10	1	2	4	3	3	5	5	4	4	2	5	2	3	5	2	3	3	1	2	2	4	1	1	1	1	1	2	1	4	2	7	2	2	0	2	12	10	2	13	11	5	5	5	4	5	5	5	5
5	10	1	5	5	5	5	5	5	5	5	5	5	5	5	5	5	5	5	5	5	5	5	5	5	5	5	5	5	5	5	5	8	2	0	2	2	8	8	7	13	0	5	5	5	5	5	5	5	5
6	11	1	5	4	5	5	5	5	5	5	5	5	5	5	5	5	5	5	5	5	5	5	5	5	5	5	5	5	5	5	5	7	0	0	2	0	5	6	0	6	13	5	4	3	3	3	3	4	3
6	11	2	5	5	5	5	5	5	5	5	5	5	5	5	5	5	5	5	5	5	5	5	5	5	5	5	5	5	5	5	5	8	2	0	2	0	7	8	2	6	5	5	5	5	5	5	5	5	5
4	11	2	4	5	5	5	5	5	5	5	5	5	5	5	5	5	5	5	5	5	5	5	5	5	5	5	5	5	5	5	5	7	2	2	0	2	10	10	6	15	14	5	5	5	3	5	5	5	5
6	11	1	3	3	4	4	4	3	3	3	3	3	3	5	5	3	5	3	4	4	3	4	3	4	4	5	5	4	5	3	3	5	0	2	2	0	8	5	3	1	10	5	5	5	5	1	4	4	4
5	11	2	4	4	5	4	5	5	4	4	4	4	4	4	5	5	5	5	4	5	5	5	5	5	5	5	4	4	4	4	4	8	2	2	0	2	12	4	4	8	14	4	4	4	4	4	4	4	4
4	11	2	3	5	4	3	3	4	3	2	5	4	3	5	5	4	5	5	3	5	4	5	5	3	4	5	4	5	5	4	3	7	2	0	0	2	11	10	3	14	16	4	4	4	3	4	3	4	3
5	11	1	4	4	3	4	4	5	4	4	4	4	4	4	5	5	4	5	5	5	5	5	4	5	5	5	5	4	5	5	4	6	2	0	2	2	8	9	5	16	8	5	5	5	5	5	5	5	5
6	11	2	4	4	4	3	5	4	3	3	3	4	3	5	4	3	4	5	4	5	4	5	3	4	4	4	5	4	4	4	3	7	2	0	0	0	8	5	4	4	12	4	4	4	3	4	3	3	3
5	11	1	3	3	4	3	4	4	4	3	4	4	4	3	5	5	5	5	5	5	5	5	5	2	4	4	2	3	2	2	2	8	0	0	0	2	8	4	1	8	8	5	5	5	5	5	5	5	5
4	11	2	4	5	5	5	5	5	4	5	5	5	5	5	5	5	5	5	5	5	5	5	5	4	5	5	5	4	5	5	5	7	2	2	0	2	10	11	5	14	14	5	5	5	5	5	5	5	5
5	11	2	5	5	5	5	5	5	5	5	5	5	5	5	5	5	5	5	5	5	5	5	5	5	5	5	5	5	5	5	5	8	0	0	0	2	6	8	5	12	0	4	4	4	4	3	3	4	4
5	11	1	5	5	5	5	5	5	5	5	5	5	5	5	5	5	5	5	5	5	5	5	5	5	5	5	5	5	5	5	5	6	2	0	0	2	4	3	4	11	0	5	5	5	5	5	5	5	5
6	11	1	5	5	5	5	5	5	5	5	5	5	5	5	5	5	5	5	5	5	5	5	5	5	5	5	5	5	5	5	5	7	2	2	0	2	11	10	6	10	17	5	5	5	5	5	5	5	5
6	11	1	3	3	3	4	4	4	2	4	4	3	3	4	5	5	5	5	3	5	5	5	4	4	4	3	4	3	3	4	4	7	2	0	2	0	11	10	3	13	6	3	4	4	3	2	5	5	5
6	11	2	4	2	4	5	5	5	4	5	5	5	4	4	5	4	1	4	2	5	5	5	4	4	5	5	5	4	4	4	4	7	0	0	0	0	11	10	6	10	14	4	4	4	4	5	5	5	4
4	11	1	4	5	5	4	4	4	5	5	5	5	5	5	5	5	5	5	5	5	5	5	5	4	5	5	5	5	4	5	4	7	0	2	0	2	12	11	3	14	16	4	5	4	4	5	5	5	4
4	11	2	4	1	4	2	1	4	1	4	5	4	5	5	5	5	5	5	5	5	5	2	4	4	4	4	5	5	3	4	5	8	0	2	2	0	10	8	1	10	11	4	4	5	4	4	3	4	4
5	11	1	5	4	5	5	4	5	5	4	5	5	3	5	5	5	5	5	5	5	5	5	5	5	5	5	5	5	5	5	4	8	2	0	2	2	12	11	7	16	15	4	4	3	3	4	3	3	3
6	11	1	5	5	5	5	5	5	5	5	5	5	4	4	5	4	4	3	2	5	5	5	4	5	5	5	5	5	5	4	4	8	2	2	2	0	10	9	7	8	14	5	5	5	5	5	5	5	5
4	11	2	4	5	5	5	5	5	5	4	5	5	5	4	5	5	5	4	5	5	5	5	5	4	5	5	5	5	5	5	5	8	2	2	2	2	12	11	5	15	18	4	4	2	3	5	4	4	3
4	11	1	2	4	2	3	5	3	1	3	5	4	5	5	4	2	5	5	5	5	5	4	5	2	1	1	4	5	5	5	1	5	0	2	2	0	12	7	1	15	12	4	4	4	4	4	4	4	4
4	11	2	3	4	4	3	4	4	4	3	4	5	4	5	5	3	5	5	4	5	5	5	4	2	4	3	4	4	5	4	2	8	0	0	0	0	9	8	2	11	14	5	5	5	5	5	5	5	5
6	11	2	4	4	4	4	5	5	4	5	4	4	4	4	5	5	5	5	5	5	5	5	5	5	5	5	5	5	5	5	4	8	2	2	0	0	11	8	5	11	16	5	5	4	5	5	5	5	5
5	11	1	4	4	3	3	5	5	4	3	4	4	4	3	4	4	3	4	4	4	3	4	4	4	3	4	4	4	4	4	4	7	2	0	2	2	10	11	6	14	0	4	4	4	4	3	4	4	3
4	11	1	2	3	4	2	5	4	3	4	4	3	4	5	5	5	5	5	5	4	3	3	4	4	5	4	3	5	5	4	3	6	2	2	0	2	11	6	6	12	13	4	4	4	4	5	5	5	5
6	11	2	2	1	3	4	5	1	5	5	4	3	4	5	1	1	1	1	1	3	3	3	1	1	1	1	1	5	5	5	3	6	0	2	0	0	9	6	0	8	10	1	1	1	1	1	1	1	1
6	11	2	2	2	3	1	5	5	1	4	3	2	5	3	5	3	5	5	1	5	3	5	3	1	3	4	3	4	2	4	1	5	0	0	0	2	7	9	4	10	3	5	5	4	4	4	4	4	4
6	11	2	4	3	4	4	4	4	4	4	4	4	4	4	4	4	4	4	4	4	4	4	4	5	5	5	5	5	5	5	5	8	0	0	0	0	5	7	5	14	12	4	5	4	4	3	4	4	4
6	11	1	1	1	1	3	2	4	1	2	3	3	4	2	5	5	5	5	5	5	1	5	3	1	1	1	1	3	1	3	1	7	2	0	0	2	11	4	4	11	16	5	5	3	3	5	5	4	3
4	11	1	3	2	2	2	3	1	1	3	1	4	1	3	4	5	5	5	4	5	5	5	3	3	5	3	5	4	5	4	5	6	2	2	0	2	12	7	4	14	8	5	5	5	4	5	5	5	4
6	11	1	3	1	4	4	1	2	3	5	4	1	3	2	5	3	5	4	4	5	5	3	3	1	3	4	5	1	1	5	2	8	0	2	0	0	11	8	5	9	16	4	4	2	1	1	4	3	2
4	11	1	5	3	4	2	4	4	5	3	2	5	5	5	4	5	5	5	5	5	5	5	4	4	5	3	3	2	4	5	3	8	2	2	0	2	11	9	7	15	13	5	4	5	5	4	5	3	5
5	11	2	4	4	3	3	5	5	3	4	3	4	4	5	5	4	3	5	5	5	4	4	4	4	4	4	4	4	4	4	3	6	0	0	0	2	6	1	0	0	3	5	5	5	5	5	5	5	5
4	11	1	4	5	4	3	5	5	5	4	4	4	5	5	4	4	5	4	5	5	4	5	4	2	4	4	3	5	3	5	4	8	2	2	0	2	9	10	7	15	14	5	4	4	4	3	5	5	5
4	11	1	4	3	4	2	5	4	3	4	3	5	4	5	5	4	4	4	5	5	3	5	3	3	4	3	3	4	2	3	3	8	2	2	0	2	12	10	7	14	15	5	4	3	3	4	4	5	5
4	11	2	3	2	2	4	2	3	4	4	4	4	4	4	4	4	4	4	3	4	4	5	3	4	4	4	5	5	4	3	5	8	2	2	0	2	11	9	6	14	15	3	3	3	3	3	3	4	3
5	11	1	3	4	5	2	5	4	4	2	3	4	1	5	3	2	4	3	1	3	5	2	4	3	4	2	5	1	3	4	2	2	0	0	0	0	6	4	2	0	5	2	2	3	3	1	3	3	4
6	11	2	5	5	4	5	5	5	4	4	5	4	5	4	5	5	5	5	4	5	5	5	5	5	5	4	5	5	4	5	4	8	2	2	0	0	11	10	4	17	15	5	5	4	5	4	4	5	4
4	11	1	4	3	5	1	1	5	1	5	5	5	3	3	3	3	3	3	3	5	5	5	3	3	3	3	1	3	3	3	5	8	2	2	0	2	12	10	7	16	14	3	1	5	3	3	3	4	3
5	11	1	3	5	5	5	5	3	4	5	3	4	5	4	5	5	5	5	5	5	5	5	5	5	5	5	5	5	5	5	5	0	0	0	0	0	2	4	3	1	2	5	5	5	5	5	5	5	5
4	11	1	1	4	1	1	1	5	1	1	4	2	5	5	5	1	4	5	4	5	5	3	1	1	4	1	5	1	1	4	2	7	0	0	0	0	12	7	7	13	7	1	1	1	1	1	1	1	1
4	11	1	4	2	5	4	5	5	5	5	5	5	4	5	5	5	5	5	5	5	5	5	5	4	3	3	5	5	5	5	4	6	2	2	0	2	12	10	7	15	9	5	5	5	5	5	5	5	5
6	11	2	4	4	5	5	3	4	3	3	4	5	4	4	5	5	5	5	5	5	4	5	5	5	4	3	5	5	5	5	4	8	2	2	0	2	10	6	4	16	15	4	4	4	4	3	4	4	4
6	11	1	2	3	4	2	5	4	3	3	4	5	3	4	5	4	2	3	5	5	4	3	2	5	4	4	2	2	1	4	2	8	0	0	0	0	9	5	3	4	15	4	4	4	4	4	4	4	4
5	11	2	2	3	3	3	4	4	3	3	2	4	4	4	4	2	3	3	2	4	3	4	4	2	4	3	4	3	3	4	3	1	0	0	0	0	4	4	1	1	8	3	2	4	2	4	3	3	3
5	11	1	4	3	4	3	4	5	3	3	4	3	5	4	5	5	4	5	4	5	5	5	4	5	4	5	4	5	4	5	5	6	0	0	0	2	6	3	5	5	5	5	5	5	5	5	5	5	5
6	11	1	3	3	4	3	4	3	4	2	4	5	3	4	5	4	3	5	3	3	4	5	3	2	4	4	3	4	3	4	5	8	2	2	0	2	10	8	5	14	18	3	4	3	3	4	4	4	3
4	11	1	4	2	4	4	4	5	2	4	4	4	4	4	5	5	5	5	4	5	4	4	4	5	4	4	4	4	2	2	2	5	2	2	0	2	11	10	6	14	13	4	4	4	4	5	5	4	4
6	11	2	3	3	4	4	4	4	3	4	4	3	4	4	5	5	5	5	5	5	5	5	5	3	4	4	3	4	4	4	3	8	2	2	0	2	8	9	3	14	13	4	4	3	3	4	3	3	4
6	11	1	3	3	3	3	4	4	3	3	3	3	2	4	5	5	4	5	5	5	5	5	5	1	5	5	1	1	4	4	1	8	2	0	0	0	11	1	7	8	13	5	5	5	5	5	5	5	5
4	11	2	3	4	5	5	1	3	2	2	5	5	1	1	5	4	3	5	3	5	3	5	2	5	5	5	5	5	5	4	5	6	2	2	0	0	10	8	3	15	14	4	4	4	4	3	4	3	4
6	11	2	4	3	4	4	5	5	4	5	5	4	4	5	5	5	5	5	5	5	5	5	5	5	5	5	5	5	5	5	2	8	2	2	0	0	12	9	6	8	2	5	5	5	4	4	4	4	4
6	11	1	2	2	3	2	4	3	2	4	4	3	2	4	4	4	3	3	2	3	4	4	3	3	3	3	3	3	3	3	5	7	2	0	0	0	10	10	7	8	3	4	5	4	3	3	4	4	3
6	11	1	1	1	4	3	5	5	1	3	4	3	5	5	5	1	4	4	3	3	5	3	3	5	5	5	5	5	5	5	5	4	2	0	0	0	8	6	7	9	10	5	5	5	2	2	2	2	2
4	11	1	5	5	5	3	5	5	3	3	5	5	5	5	5	5	5	5	5	5	5	5	5	5	5	5	5	5	5	5	2	2	2	2	2	0	10	4	5	15	14	4	5	5	4	3	3	4	4
4	11	1	2	2	2	1	2	2	1	4	4	2	2	4	4	4	5	5	4	5	4	5	2	2	4	4	4	4	4	4	2	6	0	0	0	2	8	10	3	11	0	3	4	2	2	2	4	4	2
6	11	1	5	5	5	5	5	5	5	5	5	5	5	5	5	5	5	5	5	5	5	5	5	5	5	5	5	5	5	5	5	7	2	2	0	0	7	6	6	6	5	5	5	5	5	5	5	5	5
6	11	1	3	2	4	3	4	4	4	4	4	4	3	4	5	5	4	5	5	5	5	5	5	3	3	3	3	3	3	3	3	8	2	2	0	0	11	10	7	8	15	4	4	4	4	4	4	4	4
4	11	1	3	1	1	1	3	1	1	5	3	1	3	5	3	5	5	5	5	5	5	5	5	4	4	5	5	5	4	4	5	1	0	2	2	0	9	1	0	8	8	5	5	5	3	5	5	4	5
6	11	2	3	2	4	3	4	5	3	4	4	5	4	5	4	5	5	4	5	4	3	4	4	4	3	4	5	3	4	3	5	7	2	2	0	0	7	9	6	8	5	3	4	4	2	3	3	3	4
6	11	1	5	5	5	4	5	5	4	4	3	5	5	5	3	5	3	5	5	3	4	5	5	3	3	4	4	5	5	5	4	7	2	0	2	0	11	5	7	8	12	4	3	2	4	4	3	4	3
5	11	2	4	4	4	4	4	4	4	5	4	5	4	5	5	4	5	4	4	4	4	4	4	4	4	4	4	4	4	4	4	7	2	0	0	0	11	4	5	16	14	5	4	4	5	4	4	4	4
4	11	1	1	2	2	4	4	2	4	4	2	3	3	2	4	4	3	1	1	1	1	1	3	1	3	3	3	1	3	5	1	4	0	2	0	2	7	1	3	6	9	3	3	4	3	1	1	1	2
5	11	2	5	4	5	5	5	5	4	4	5	5	5	5	5	5	5	5	5	5	5	5	5	4	5	5	5	4	5	5	5	7	2	0	0	2	11	4	1	11	14	4	4	4	4	4	3	4	4
6	11	1	4	3	4	4	5	5	4	4	4	5	5	4	5	5	5	5	5	5	5	5	5	5	5	5	5	5	5	5	5	8	2	2	0	0	9	5	7	3	0	4	4	4	4	5	4	4	4
4	11	1	4	4	4	5	5	5	4	4	4	4	4	4	5	4	5	5	5	5	5	5	5	5	5	5	4	5	5	5	4	4	2	2	0	2	10	5	2	14	10	5	5	5	5	5	4	5	5
5	11	2	4	4	4	3	3	4	3	5	5	4	4	5	5	5	5	3	4	5	5	5	5	5	4	4	5	5	5	4	5	8	2	2	2	2	12	7	5	15	18	5	5	4	5	4	5	5	3
5	11	2	4	2	4	1	5	5	2	2	4	4	2	2	5	1	3	1	1	5	3	4	3	5	5	5	5	5	5	5	5	3	2	0	0	2	6	8	6	8	12	4	4	4	3	3	3	3	3
4	11	1	3	2	3	4	4	4	3	4	3	3	4	4	5	4	4	5	3	4	4	4	3	4	4	4	4	4	4	4	4	5	0	0	0	0	10	2	2	9	9	4	4	4	3	4	3	4	3
4	11	2	3	3	4	2	5	5	2	3	4	4	2	4	2	2	4	3	4	5	4	3	3	2	5	3	4	3	2	4	1	5	2	2	2	2	11	8	1	12	13	4	3	4	4	3	3	4	4
5	11	2	4	3	3	5	5	4	5	4	4	5	4	4	5	4	5	4	4	4	5	4	3	4	3	4	4	3	4	3	3	6	2	0	0	2	12	6	5	10	8	4	4	4	4	3	4	4	4
5	11	2	2	2	3	2	5	5	5	5	5	5	4	5	3	2	4	5	5	5	5	3	4	5	5	5	5	5	3	2	4	6	0	0	0	0	12	2	3	12	12	5	5	5	4	4	4	4	4
4	11	2	2	2	4	3	5	4	2	2	4	3	4	1	5	4	5	5	3	4	5	5	3	2	3	3	4	3	2	3	1	6	2	2	0	0	12	5	5	12	13	4	5	3	4	4	4	4	5
5	11	2	4	3	5	5	5	5	4	4	5	5	4	5	5	5	5	5	5	5	5	5	5	5	4	5	4	5	4	5	5	7	0	0	2	2	12	9	5	14	14	5	4	5	5	5	5	4	5
4	11	2	2	2	4	5	2	5	4	3	4	5	4	5	5	5	5	5	5	5	5	5	4	4	3	3	3	5	3	2	2	5	0	2	0	2	10	1	0	14	11	4	4	4	3	3	4	3	4
4	11	2	5	5	5	5	5	4	4	5	4	5	5	5	5	5	5	5	5	5	5	5	5	5	5	3	4	5	5	4	4	5	0	2	0	0	10	4	2	14	15	5	5	5	5	5	5	5	5
5	11	1	4	3	4	4	4	4	4	5	4	4	3	5	5	5	4	5	4	5	5	5	5	5	4	5	5	5	4	5	5	7	0	0	2	2	11	8	4	6	11	5	5	5	5	5	5	5	5
6	11	2	4	5	5	4	5	5	3	5	4	5	4	5	5	2	5	5	3	5	5	5	3	5	5	5	5	5	4	4	5	8	2	2	0	2	12	10	6	8	5	5	5	5	5	5	4	4	4
4	11	2	5	5	5	5	5	5	5	5	5	5	5	1	5	5	3	5	5	5	5	5	1	5	5	5	5	5	5	5	2	7	2	2	0	0	10	7	5	15	0	4	5	5	5	5	5	5	4
6	11	1	4	4	2	2	4	5	3	4	2	5	3	5	5	4	5	5	5	5	5	5	4	5	5	5	5	4	3	3	2	8	2	2	2	2	11	10	6	9	6	4	5	5	3	3	4	4	4
4	11	2	5	5	5	4	5	5	5	5	5	5	5	5	5	5	5	5	5	5	5	5	5	5	5	5	5	5	5	5	4	8	0	2	0	0	12	3	0	15	13	5	5	5	5	4	4	4	5
5	11	1	3	3	3	4	2	4	3	4	3	4	3	4	5	4	4	4	5	5	5	4	4	5	5	4	3	4	4	4	2	6	2	0	0	2	12	9	6	10	12	2	3	2	2	4	4	4	2
4	11	2	2	2	4	4	4	4	2	2	2	2	4	4	5	4	5	5	5	5	4	2	5	4	2	3	4	4	4	3	2	4	2	2	0	2	10	7	2	13	11	5	5	2	5	5	5	4	3
6	11	1	4	5	5	2	5	5	4	5	4	5	4	5	5	5	5	5	5	5	5	5	5	5	5	5	5	5	4	4	3	7	2	2	0	0	6	3	6	6	0	5	5	5	5	5	5	5	5
5	11	2	4	2	2	4	5	5	4	5	4	5	5	5	5	5	5	5	4	5	3	4	3	5	5	5	5	4	5	4	2	5	2	0	2	2	10	7	3	13	12	4	4	4	4	4	4	4	4
4	11	1	3	4	4	4	5	5	5	5	4	5	3	5	5	5	5	5	5	4	5	5	3	5	5	5	5	4	5	4	2	8	0	2	0	2	9	6	6	15	12	4	5	5	4	5	4	5	5
5	11	1	4	3	4	4	4	4	4	4	4	4	4	4	4	4	4	4	4	4	4	4	4	4	4	4	4	4	4	4	4	4	0	0	0	2	9	6	3	10	10	3	4	4	3	4	4	4	4
5	11	2	4	2	4	4	5	4	5	5	5	5	5	5	5	5	5	5	5	5	5	5	5	5	5	4	5	3	5	5	5	6	2	0	2	2	11	7	5	12	12	5	5	5	5	5	5	5	5
6	11	2	4	5	5	2	5	5	5	5	2	2	5	5	5	5	5	4	2	5	5	5	4	5	5	5	5	5	5	4	4	8	2	2	0	0	10	8	4	7	13	4	4	5	4	4	3	3	4
5	11	1	5	4	4	5	4	5	3	5	5	5	4	5	4	3	4	4	5	5	5	4	4	5	4	4	4	5	3	5	4	7	0	0	0	2	10	2	4	7	13	5	5	4	4	4	5	4	4
4	11	1	1	3	4	3	1	3	1	3	1	3	4	4	5	5	5	5	4	5	5	4	5	5	4	4	5	5	4	5	2	3	0	0	0	2	10	2	0	11	9	5	5	4	4	4	4	4	4
6	11	1	4	3	5	4	3	1	5	4	3	2	5	5	3	5	5	5	5	5	5	5	5	5	5	3	5	5	2	3	5	8	2	0	0	2	8	9	6	14	15	5	5	5	4	5	5	5	5
4	11	1	5	4	5	3	3	1	2	5	5	2	5	5	1	1	5	1	3	5	5	5	1	3	1	1	5	5	5	4	2	7	2	2	0	2	12	2	0	15	12	4	5	5	5	5	5	5	5
6	11	1	2	2	2	3	4	4	3	3	4	3	3	4	4	4	3	3	4	3	3	4	3	3	4	3	3	4	3	3	1	6	2	0	0	0	5	9	7	3	3	4	5	4	3	3	4	4	3
6	11	2	4	3	5	3	5	5	5	5	4	4	4	5	5	5	5	5	5	5	5	5	5	3	1	2	4	5	5	5	2	7	2	0	0	2	12	8	5	14	6	4	5	4	5	5	5	4	4
4	11	2	4	5	4	4	4	4	4	4	4	4	4	4	4	4	4	4	4	4	4	4	4	1	4	4	5	4	5	3	3	5	0	0	0	2	2	4	0	13	12	4	4	4	4	5	4	5	4
6	11	1	1	1	2	3	5	4	3	2	1	3	2	2	5	5	2	5	4	3	1	2	3	2	3	2	1	2	3	4	5	8	2	0	0	2	12	8	6	14	16	3	4	5	5	5	4	5	4
5	11	2	5	5	4	3	2	2	2	5	5	4	4	4	5	5	4	4	5	5	4	4	4	2	4	4	4	4	4	3	3	8	2	0	2	0	8	1	1	6	11	5	5	4	4	4	5	5	4
4	11	2	5	4	5	3	5	4	2	5	4	5	4	4	5	5	5	5	4	5	3	5	4	5	4	3	5	5	5	4	4	5	2	2	2	2	10	6	0	14	13	4	3	2	2	3	3	4	3
4	11	1	4	4	2	5	1	5	1	5	5	5	5	5	5	5	5	5	1	5	5	5	5	5	5	5	5	5	5	5	5	6	2	2	0	2	12	3	0	6	11	2	3	2	3	2	2	3	2
6	11	2	3	2	2	2	3	3	4	4	4	3	3	3	5	4	3	4	4	3	4	4	4	3	4	4	2	3	3	3	2	8	2	2	0	0	11	9	7	12	13	4	4	2	3	4	3	4	4
6	11	1	5	5	5	5	5	5	5	5	5	5	5	5	5	5	5	5	5	5	5	5	5	5	5	5	5	5	5	5	5	8	2	2	0	0	7	7	6	4	3	5	5	5	4	5	5	5	5
5	11	2	4	4	5	5	4	5	5	4	5	5	5	5	5	5	1	5	5	5	4	5	5	5	5	5	5	5	4	5	4	7	2	0	2	0	12	7	2	10	9	2	5	2	4	5	3	5	5
5	11	2	3	4	3	4	5	4	3	3	3	4	4	5	5	5	5	4	3	5	4	4	4	3	4	4	3	4	3	3	2	6	0	0	0	2	7	10	3	14	15	4	4	4	4	2	4	4	4
6	11	2	2	2	3	3	3	4	2	2	2	2	3	3	4	3	3	4	1	3	3	3	2	2	2	2	2	2	2	3	1	8	2	2	0	0	9	8	5	11	14	4	4	4	4	3	2	2	4
5	11	2	4	4	4	4	5	5	4	4	5	5	4	5	4	5	5	5	5	5	5	5	5	5	5	5	5	4	4	4	5	6	2	2	0	2	11	10	7	14	14	5	4	4	2	4	4	4	3
5	11	2	5	5	5	5	5	5	5	5	5	5	5	5	5	5	5	5	5	5	5	5	5	5	5	5	5	5	5	5	5	7	0	2	0	2	12	6	7	15	0	5	5	5	5	5	5	5	5
6	11	1	5	4	5	4	5	5	4	4	5	5	5	5	5	5	4	5	5	5	5	5	4	5	5	5	4	5	4	5	5	8	0	0	0	0	12	9	5	9	16	3	4	4	4	4	3	4	3
6	11	1	4	2	3	4	4	4	4	3	4	5	1	1	5	4	5	4	3	4	5	5	5	4	4	2	3	4	4	4	2	2	0	2	2	0	8	2	4	2	0	4	4	3	4	4	4	4	4
4	11	1	4	4	3	2	3	3	3	4	4	4	3	4	4	4	4	3	4	4	4	4	3	4	4	4	4	4	4	4	4	8	0	2	0	0	11	9	4	15	9	4	4	4	3	3	4	4	4
6	11	2	3	3	4	4	5	5	5	5	3	3	3	5	4	4	3	4	4	5	5	4	3	3	4	4	4	4	4	5	2	8	0	2	2	0	11	5	5	16	17	5	5	4	4	4	5	5	4
6	11	2	4	3	4	4	3	4	4	4	4	3	4	4	3	3	4	2	2	4	4	4	3	4	3	3	4	3	4	4	1	8	2	2	0	0	12	10	4	15	18	4	4	4	4	4	4	4	4
5	11	2	2	4	4	4	4	5	5	4	5	5	5	5	5	5	5	5	5	4	5	5	5	5	5	4	5	5	5	5	4	8	0	2	2	0	12	9	6	15	16	5	5	5	5	5	5	5	5
6	11	2	4	3	4	5	5	5	4	4	4	4	5	5	5	5	5	5	5	5	5	5	5	4	5	5	5	5	5	5	4	8	2	2	0	2	11	11	5	17	15	4	4	4	4	3	4	4	5
6	11	2	4	4	5	5	5	5	3	5	5	5	4	5	5	4	4	4	4	4	5	5	4	5	5	5	5	5	4	5	4	8	2	2	0	0	12	9	7	17	18	3	4	4	3	3	2	3	3
6	11	2	5	4	5	5	1	3	5	5	5	3	1	5	5	5	5	5	5	4	5	5	5	5	5	5	5	5	2	3	5	8	0	2	0	0	11	8	5	12	13	5	5	5	3	5	3	5	3
6	11	2	4	2	5	4	5	4	5	4	3	4	3	1	5	5	3	5	4	5	2	4	5	1	1	4	4	4	1	5	1	4	2	2	0	0	11	6	5	15	15	4	4	4	4	4	4	4	4
6	11	2	4	2	5	5	5	4	3	2	5	4	4	5	4	2	1	2	1	5	5	5	3	5	5	5	4	5	4	4	2	7	2	0	0	2	10	8	6	8	13	5	5	5	3	2	5	5	5
6	11	1	3	3	3	3	3	3	3	3	3	3	3	5	5	5	5	5	5	5	5	5	3	1	3	3	1	2	2	2	1	6	2	0	0	0	11	5	4	12	13	5	5	4	3	5	4	4	4
5	11	1	4	3	4	4	4	5	4	4	5	5	4	4	5	5	5	5	5	5	5	5	5	4	5	5	5	5	5	5	5	8	2	0	2	2	10	11	6	16	17	5	5	5	5	4	5	5	5
6	11	2	4	3	4	5	5	3	3	4	4	4	4	3	4	4	5	4	3	3	4	4	4	5	5	5	5	4	4	3	3	8	2	2	0	2	10	7	5	9	13	4	4	3	3	4	4	4	4
5	11	1	3	3	3	4	2	4	3	2	3	3	4	3	4	3	2	3	5	5	5	5	3	2	4	5	3	4	3	4	4	8	2	0	0	2	12	11	6	14	13	4	4	4	4	4	3	4	3
5	11	1	4	2	3	2	5	5	3	2	5	5	2	5	5	5	5	5	5	5	3	3	1	1	5	5	5	5	5	5	2	6	0	0	0	0	11	7	2	7	0	4	5	5	4	4	3	3	4
5	11	2	4	4	5	4	5	5	4	5	5	5	5	5	5	5	5	5	5	5	5	5	5	5	5	5	5	5	5	5	2	8	2	0	2	2	11	8	6	16	15	4	5	5	2	5	4	3	4
5	11	2	4	4	4	4	4	4	4	4	4	4	4	4	5	5	5	5	5	5	5	5	5	5	5	5	5	5	5	4	3	6	2	2	2	2	10	9	5	15	14	4	3	4	3	3	3	2	3
6	11	1	5	5	4	5	3	2	4	4	5	4	3	5	5	4	5	5	4	5	5	5	4	5	5	5	5	5	5	5	4	7	2	2	0	2	11	7	6	12	17	5	5	5	5	5	5	5	5
6	11	2	4	4	3	4	4	4	5	4	3	5	4	2	5	3	5	5	4	5	5	4	4	2	4	4	4	3	5	4	3	6	2	0	0	0	10	3	5	11	13	4	4	4	4	4	4	4	4
5	11	2	4	4	4	3	5	4	4	5	5	4	4	4	5	5	5	5	5	5	5	5	5	4	4	4	5	5	5	5	4	8	2	2	2	2	10	10	5	16	15	4	4	3	4	4	4	4	5
5	11	1	4	4	4	5	3	5	4	4	4	5	4	4	5	5	5	4	5	5	5	5	5	4	5	5	4	5	5	5	4	8	2	0	0	2	11	10	6	11	14	4	2	2	3	4	4	4	4
5	11	2	5	5	5	5	5	5	5	5	5	5	5	5	5	5	5	5	5	5	5	5	5	5	5	5	5	5	5	5	5	7	2	2	2	2	12	11	5	15	10	5	5	5	5	5	5	5	5
5	11	2	4	2	4	3	5	5	3	3	5	4	4	5	4	3	3	4	4	5	4	5	3	4	5	5	5	5	4	4	4	8	2	2	0	2	11	10	7	14	0	4	5	4	2	3	5	3	4
6	11	2	4	4	4	5	5	5	4	4	5	5	5	5	5	4	5	4	2	4	4	4	4	5	5	5	5	5	5	5	5	8	2	2	0	0	12	7	2	16	14	1	1	4	2	1	4	1	1
5	11	1	5	5	5	5	5	5	5	5	5	5	5	5	5	5	5	5	5	5	5	5	5	5	5	5	5	5	5	5	5	7	2	0	2	2	8	10	7	14	15	5	5	5	5	5	5	5	5
6	11	1	2	1	1	4	4	5	2	2	3	3	2	5	4	1	1	2	1	5	3	3	3	4	5	2	3	4	2	4	3	8	0	0	0	2	8	4	4	14	12	1	1	1	2	4	2	4	4
6	11	2	5	4	4	5	5	5	3	5	5	4	4	3	5	5	5	5	5	4	5	5	5	5	5	5	5	5	5	5	5	8	0	2	0	0	12	9	5	15	16	5	5	5	5	5	5	5	5
4	11	2	2	1	3	5	2	4	4	5	5	2	5	5	5	5	5	5	5	5	5	5	5	4	5	5	5	5	4	5	5	8	2	2	0	0	12	11	6	13	11	5	5	5	5	5	5	5	5
6	11	2	4	4	3	4	2	3	3	4	5	2	4	5	5	5	4	5	4	5	5	5	4	1	2	4	4	2	2	4	2	8	0	0	0	0	10	8	5	15	16	4	4	3	3	3	4	4	3
6	11	2	5	5	5	5	5	5	5	5	5	5	5	5	5	5	5	5	5	4	4	4	4	5	5	5	5	5	5	4	3	8	0	2	0	0	11	8	6	17	16	5	5	5	4	4	5	5	5
6	11	2	4	4	4	4	5	5	3	3	3	4	4	4	5	5	5	3	3	5	3	3	3	2	3	3	2	2	3	3	2	8	2	2	0	2	10	8	4	17	16	5	5	5	5	4	4	4	3
4	11	1	4	3	3	4	5	5	3	3	3	4	4	4	4	4	5	5	4	5	4	4	4	4	4	4	5	3	4	5	5	3	0	0	2	2	9	9	7	4	11	4	4	4	4	4	4	3	4
4	11	1	4	3	4	3	4	4	4	4	4	4	4	4	5	5	5	5	5	5	5	5	5	4	4	4	4	4	4	4	4	7	0	0	0	2	7	10	3	14	4	4	4	4	4	4	4	4	4
5	11	1	5	5	5	5	5	5	5	5	5	5	5	5	5	5	5	5	5	5	5	5	5	5	5	5	5	5	5	5	5	7	0	2	0	2	11	11	6	16	14	3	3	3	3	3	3	3	3
5	11	2	4	4	5	4	5	4	5	4	4	3	3	4	5	5	5	5	4	3	4	4	4	5	5	4	5	5	4	5	3	6	2	2	2	2	11	6	7	13	12	5	5	5	5	5	5	5	5
6	11	2	3	2	4	4	5	5	4	4	4	3	4	5	4	2	5	3	5	5	5	1	4	5	5	5	5	5	5	4	2	7	0	2	2	0	11	8	5	9	0	4	2	3	4	1	5	4	4
5	11	1	4	4	4	4	4	4	4	4	4	4	4	4	4	4	4	4	4	4	4	4	4	4	4	4	4	4	4	4	4	5	2	0	2	0	10	10	6	10	12	4	4	4	4	4	4	4	4
6	11	1	4	5	1	3	5	5	5	5	4	3	4	5	5	2	5	5	1	5	5	5	5	5	4	5	4	4	2	4	5	8	2	0	0	2	10	7	5	8	0	1	1	5	4	1	5	4	1
4	11	2	5	4	4	5	4	5	3	3	4	2	3	5	5	5	5	4	5	5	5	5	4	5	5	5	4	2	3	5	5	5	2	0	0	0	12	8	3	15	9	5	5	5	3	2	5	4	5
4	11	2	5	4	5	5	5	5	5	5	2	5	5	5	4	4	4	4	4	5	5	5	5	5	5	5	5	5	5	5	5	5	0	2	0	0	11	7	6	9	11	4	4	3	4	4	4	4	4
4	11	2	3	3	4	4	4	4	2	5	5	4	5	3	5	4	5	4	5	5	5	5	4	2	4	4	4	3	4	5	3	5	2	2	0	0	8	9	7	12	12	4	4	4	3	4	3	4	3
4	11	1	1	1	4	4	4	5	4	1	4	1	4	5	5	5	4	5	4	5	4	5	4	5	5	4	4	4	1	4	4	5	0	2	0	0	10	6	3	12	8	5	5	5	5	4	5	5	5
6	11	1	5	5	5	5	5	5	5	5	5	5	5	5	5	3	5	5	3	5	5	5	5	5	5	5	5	5	5	5	5	6	0	2	0	2	11	8	3	9	0	5	5	5	5	5	5	5	5
6	11	1	4	4	3	4	3	3	3	3	3	3	3	3	3	4	3	3	4	3	4	4	3	4	4	4	4	4	4	4	4	8	2	0	0	2	8	7	5	9	0	4	4	4	4	4	4	4	4
5	11	2	3	2	5	4	4	4	5	5	5	3	5	4	5	4	5	4	5	5	5	5	3	3	2	4	5	5	3	5	4	7	2	0	2	0	11	9	7	10	0	4	4	4	4	3	4	4	4
4	11	2	5	5	5	5	5	5	5	5	5	5	5	5	5	5	5	5	5	5	5	5	5	5	5	5	5	5	5	5	5	7	0	2	0	0	10	8	6	15	14	4	4	5	4	5	4	4	5
4	11	2	3	2	5	5	3	3	4	4	5	5	3	5	5	5	3	5	5	5	5	5	5	4	4	4	4	4	3	4	4	7	2	2	2	2	11	11	6	15	13	5	5	5	5	5	5	5	5
5	11	1	3	2	5	4	5	5	3	5	5	4	2	5	2	1	2	1	1	5	5	5	1	4	5	4	4	5	5	5	4	7	2	0	2	2	11	7	6	15	7	5	5	5	5	5	5	5	5
6	11	1	3	3	5	4	5	5	3	3	5	4	5	5	5	5	5	5	5	5	5	5	5	4	5	5	5	4	5	5	3	7	0	0	0	0	10	7	6	7	17	5	5	4	3	5	5	4	5
5	11	2	5	5	5	5	5	5	5	5	5	5	5	5	5	5	5	5	5	5	5	5	5	4	4	4	5	5	5	4	4	6	0	0	0	0	11	9	5	14	12	4	5	4	3	4	4	4	4
5	11	2	5	4	5	5	5	5	5	5	5	5	5	5	5	5	5	5	5	5	5	5	5	4	4	5	5	5	4	5	5	8	2	2	0	2	12	11	7	16	13	4	4	3	3	5	4	4	4
6	11	1	2	2	4	2	4	5	1	5	4	2	2	3	5	3	5	5	3	5	3	5	2	1	5	5	3	2	2	4	5	8	0	2	0	0	8	7	6	12	0	4	4	4	4	3	4	4	3
4	11	2	3	3	4	3	3	3	3	3	3	5	4	3	4	4	3	3	3	3	3	5	5	2	2	2	2	3	3	2	3	8	0	2	2	0	12	9	3	14	4	4	5	4	5	5	5	4	5
6	11	2	5	3	5	5	5	5	5	5	4	5	3	5	5	5	5	5	5	5	5	5	5	2	3	4	2	2	5	1	5	7	0	0	0	0	10	9	2	10	14	5	5	5	5	5	5	5	5
4	11	2	4	1	5	4	5	4	4	1	3	4	4	5	5	5	5	5	5	1	5	1	4	5	5	5	4	5	5	5	4	6	0	0	0	0	11	7	7	13	9	4	3	4	3	4	3	4	3
5	11	1	4	3	5	4	2	5	3	4	4	5	5	5	5	4	5	5	3	5	5	5	5	4	5	5	5	5	5	5	5	8	0	0	2	0	11	10	6	15	13	4	4	4	4	5	5	5	5
5	11	1	4	4	5	2	4	4	5	5	5	5	5	5	5	5	5	5	5	5	4	5	5	4	5	5	3	5	5	5	3	7	2	2	0	2	10	10	7	12	12	5	5	5	5	5	5	5	5
4	11	1	5	5	5	5	5	5	5	5	5	5	5	5	5	5	5	5	5	5	5	5	5	5	5	5	5	5	5	5	5	8	2	0	2	2	9	6	0	14	7	5	4	5	4	3	3	4	2
5	11	2	4	4	5	5	5	5	5	5	4	5	5	5	5	3	4	4	5	5	5	5	5	4	3	4	5	5	4	5	2	6	2	0	2	2	7	10	2	14	11	5	4	5	5	5	5	4	5
4	11	2	4	3	2	2	5	5	5	3	4	3	5	4	5	5	4	5	4	5	5	5	4	1	1	1	2	4	1	5	3	5	0	0	0	0	9	6	0	5	0	3	4	5	3	5	4	4	4
5	11	1	1	2	2	3	4	4	3	3	4	5	5	4	5	4	5	5	5	3	3	3	4	3	3	4	3	3	4	3	5	8	2	0	2	2	9	9	6	14	12	4	4	4	4	4	4	4	4
5	11	1	3	5	4	5	5	5	5	4	4	4	5	5	5	5	5	5	4	5	4	5	5	3	3	3	5	5	5	5	5	7	2	0	2	2	11	3	1	9	13	4	4	4	3	3	3	4	4
4	11	2	2	1	4	4	5	5	2	3	2	4	5	4	5	5	5	5	3	5	4	3	2	4	5	4	5	3	4	3	4	7	0	0	0	2	12	9	1	13	14	4	4	3	3	4	4	4	4
4	11	1	4	3	4	5	5	4	5	5	5	4	5	4	5	5	4	4	5	5	5	5	4	5	5	4	4	4	5	5	5	8	0	2	0	0	9	11	5	15	7	4	4	5	3	5	3	4	4
6	11	2	5	4	4	5	5	5	3	5	5	4	4	3	5	5	5	5	5	4	5	5	5	5	5	1	5	5	5	5	5	8	0	2	0	0	11	9	6	15	17	4	4	3	3	4	3	4	2
6	11	1	5	4	4	5	5	5	4	5	5	4	5	5	5	5	5	5	5	5	5	5	5	4	5	5	5	5	5	4	4	8	0	2	0	0	9	9	7	17	15	4	4	4	4	4	4	4	4
6	11	2	3	2	3	3	5	4	3	3	4	3	3	4	4	3	4	3	4	3	2	2	4	3	3	3	3	4	3	4	2	8	2	0	0	0	10	7	5	15	15	3	3	2	3	4	3	3	3
6	11	1	4	4	5	4	5	5	5	5	5	5	4	5	5	5	5	5	5	5	4	5	4	5	5	5	5	5	5	5	4	6	2	2	0	2	11	7	6	10	16	3	3	4	3	3	2	3	2
5	11	2	4	4	3	5	4	4	5	5	5	5	5	5	4	4	5	4	5	5	5	5	4	3	3	5	5	5	5	5	3	6	2	2	2	2	9	4	6	12	15	5	5	4	5	5	5	5	5
6	11	2	4	4	3	5	5	4	5	5	4	5	3	3	4	5	5	5	3	4	3	4	4	3	4	4	2	2	2	3	5	8	0	0	0	0	9	7	5	15	15	4	4	5	4	2	3	4	4
5	11	1	4	4	3	5	2	4	4	4	4	2	2	4	5	5	5	5	5	5	5	5	5	4	4	5	2	5	2	5	4	5	2	2	2	2	4	3	5	2	0	5	5	5	5	5	5	5	5
6	11	1	4	5	5	5	5	5	5	5	5	5	4	5	5	5	4	4	4	5	4	5	5	4	4	4	5	5	5	5	5	8	0	0	0	2	11	5	2	11	15	5	5	5	5	5	5	5	5
4	11	1	3	2	3	4	3	2	4	3	5	5	3	4	4	4	4	4	4	4	5	5	4	5	5	5	5	5	5	5	5	5	0	2	0	0	12	10	4	14	8	4	4	3	3	3	3	3	3
4	11	2	5	5	5	5	5	5	5	5	5	5	5	5	5	5	5	2	3	3	5	5	5	4	4	3	4	5	4	3	4	8	0	2	0	2	12	11	5	15	14	4	4	4	4	4	4	4	4
5	11	1	5	4	4	4	4	4	3	3	2	4	3	5	5	5	5	5	5	5	4	4	4	4	5	4	3	3	5	4	4	8	2	0	0	2	11	10	6	14	14	5	5	5	1	4	4	4	5
6	11	2	4	5	5	4	5	5	5	4	5	4	3	5	5	5	5	5	4	5	5	5	3	3	4	4	4	5	5	4	5	7	2	0	0	0	10	8	6	14	16	3	4	5	3	5	5	5	5
4	11	2	2	2	5	3	5	4	4	4	3	4	4	5	5	5	5	5	4	5	5	5	4	4	5	3	3	4	2	4	4	8	0	2	2	0	9	10	4	13	15	5	5	5	5	3	4	4	3
5	11	2	4	5	5	4	4	5	5	5	4	5	4	4	5	5	5	5	5	5	5	5	5	5	5	5	5	5	5	5	5	7	2	0	2	2	8	9	6	13	8	4	4	4	4	4	4	4	4
4	11	2	2	4	2	4	3	4	2	2	4	2	3	2	5	4	3	5	2	4	4	4	3	2	4	2	2	4	2	4	5	8	2	2	0	0	12	9	6	15	16	4	4	4	4	4	5	5	5
5	11	2	5	5	5	5	5	5	5	5	5	5	5	5	5	5	5	5	5	5	5	5	5	5	5	5	5	5	5	5	5	6	2	0	2	0	7	2	3	0	0	5	5	5	5	5	5	5	5
6	11	2	3	3	3	5	5	5	3	5	5	5	5	5	5	5	5	5	5	5	5	5	5	3	3	3	3	5	5	3	3	8	2	2	0	0	12	7	5	17	18	5	5	5	5	5	5	5	5
6	11	1	5	5	5	5	5	5	5	5	5	5	5	5	5	5	5	5	5	5	5	5	5	5	5	5	5	5	5	5	5	8	0	0	0	0	11	3	2	10	15	5	5	5	5	5	5	5	5
4	11	1	2	5	5	5	5	5	5	5	5	5	5	5	5	5	5	5	5	5	5	5	4	2	2	5	3	3	5	4	5	7	0	2	0	2	11	10	4	9	13	5	5	5	4	4	3	3	3
5	11	2	4	4	4	4	4	3	3	3	4	4	4	4	5	5	4	4	4	4	4	4	3	4	4	4	4	4	4	3	4	8	2	2	0	2	11	11	6	16	14	4	4	4	4	4	4	4	3
4	11	2	5	5	4	5	4	5	4	5	5	4	5	5	5	5	5	5	5	5	5	5	5	5	5	5	4	5	4	5	5	8	2	2	0	2	12	11	6	16	15	5	5	5	4	4	4	5	5
5	11	2	5	5	5	5	5	5	5	5	5	5	5	5	5	5	5	5	5	5	5	5	5	5	5	5	5	5	5	5	5	6	2	2	2	2	9	10	7	12	14	5	5	5	5	5	5	5	5
5	11	2	5	5	5	5	4	5	5	4	4	5	4	4	4	4	3	5	5	4	5	4	5	5	5	5	5	4	5	4	4	8	0	2	2	2	11	4	5	4	15	5	5	5	5	5	5	5	5
5	11	2	4	2	5	3	4	4	2	4	5	5	5	5	5	4	4	5	2	5	5	5	5	5	5	5	5	5	5	5	3	8	2	2	2	2	11	8	6	17	17	5	5	4	5	3	5	5	3
4	11	1	4	4	5	5	4	4	4	5	5	4	5	5	5	5	5	5	5	5	5	5	5	5	5	5	5	5	5	5	5	7	2	2	2	0	10	9	7	16	6	5	4	4	4	4	5	4	4
4	11	2	4	4	5	5	4	4	4	5	5	4	5	5	5	5	5	5	5	5	5	5	5	5	5	5	5	5	5	5	5	7	2	2	0	2	12	9	7	13	14	5	4	5	5	4	5	4	4
4	11	2	4	4	5	5	5	5	4	5	5	4	5	5	5	5	5	5	5	5	5	5	5	5	5	5	5	5	5	5	5	7	2	2	2	0	12	8	6	15	8	5	4	5	5	4	5	4	4
4	11	2	4	4	5	4	4	5	4	4	4	4	4	4	5	5	5	5	5	5	5	5	5	5	5	5	5	5	5	5	5	8	2	2	0	2	12	9	6	16	12	5	4	4	5	4	5	4	4
4	11	2	4	4	5	5	4	4	4	5	5	4	5	5	4	4	4	4	4	4	4	4	4	4	4	4	4	4	4	4	4	7	2	2	2	2	10	9	5	14	5	5	4	4	5	4	5	4	4
4	11	1	4	4	5	5	4	4	4	4	4	5	5	5	4	4	4	4	4	4	4	4	4	4	4	4	4	4	4	4	4	7	2	2	2	2	11	10	3	13	10	5	4	4	5	4	5	4	4
4	11	2	4	4	5	5	4	4	4	5	5	4	5	5	5	5	5	5	5	5	5	5	5	5	5	5	5	5	5	5	5	7	2	2	2	0	9	11	6	16	14	5	4	4	5	4	5	4	4
4	11	2	5	4	5	5	4	4	4	5	5	4	5	5	5	5	5	5	5	5	5	5	5	5	5	5	5	5	5	5	5	8	2	2	2	0	11	10	7	16	14	5	4	4	5	4	5	4	4
4	11	2	5	4	5	5	4	4	4	5	5	4	5	5	5	5	5	5	5	5	5	5	5	5	5	5	5	5	5	5	5	8	2	2	2	2	12	10	7	16	16	5	4	4	5	4	5	4	4
4	11	1	4	4	5	5	4	4	4	5	5	4	5	5	4	4	4	4	4	4	4	4	4	4	4	4	4	4	4	4	4	7	2	2	0	0	9	6	5	13	0	5	4	4	5	4	5	4	4
4	11	2	4	4	5	5	4	4	4	5	5	4	5	5	5	5	5	5	5	5	5	5	5	3	3	3	3	3	3	3	3	8	2	2	2	2	12	9	5	16	7	5	4	4	5	4	5	4	4
4	11	1	4	4	5	5	4	4	4	4	5	4	5	4	4	4	4	4	4	4	4	4	4	4	4	4	4	4	4	4	4	8	2	2	2	0	12	11	7	16	7	5	4	4	5	4	5	4	4
4	11	2	4	4	5	5	4	4	4	5	4	5	5	5	5	5	5	5	5	5	5	5	5	5	5	5	5	5	5	5	5	7	2	2	2	0	12	11	5	14	13	5	4	4	5	4	5	4	4
4	11	1	4	4	5	5	4	4	4	5	5	4	5	5	5	5	5	5	5	5	5	5	5	5	5	5	5	5	5	5	5	8	2	2	2	0	12	7	6	14	8	5	4	4	5	4	5	4	4
4	11	2	4	4	5	5	4	4	4	5	5	4	5	5	5	5	5	5	5	5	5	5	5	5	5	5	5	5	5	5	5	8	2	2	2	0	12	11	7	16	13	5	4	4	5	4	5	4	4
4	11	1	4	4	5	5	4	4	4	5	5	4	5	5	5	5	5	5	5	5	5	5	5	5	5	5	5	5	5	5	5	7	2	2	2	0	9	11	5	15	8	5	5	4	4	4	5	4	4
4	11	1	4	4	5	5	4	4	4	5	5	4	5	5	5	5	5	5	5	5	5	5	5	5	5	5	5	5	5	5	5	8	2	2	2	0	10	8	5	9	10	5	4	4	4	4	5	4	4
4	11	1	4	4	5	5	4	4	4	5	5	4	5	5	5	5	5	5	5	5	5	5	5	5	5	5	5	5	5	5	5	7	2	2	2	0	10	6	4	11	8	5	4	4	4	4	5	4	4
4	11	2	5	4	5	5	4	4	4	5	5	4	5	5	5	5	5	5	5	5	5	5	5	5	5	5	5	5	5	5	5	7	2	2	2	0	12	9	7	15	14	5	4	4	4	4	5	4	4
4	11	2	4	4	5	5	4	4	4	5	5	4	5	5	5	5	5	5	5	5	5	5	5	5	5	5	5	5	5	5	5	8	2	2	2	2	12	11	4	16	13	5	4	4	4	4	5	4	4
4	11	2	4	5	5	5	4	4	4	5	5	4	5	5	5	5	5	5	5	5	5	5	5	5	5	5	5	5	5	5	5	7	2	2	2	0	11	6	6	16	6	5	4	4	4	4	5	4	4
4	11	2	4	4	5	5	4	4	4	5	5	4	5	5	5	5	5	5	5	5	5	5	5	5	5	5	5	5	5	5	5	8	2	2	2	2	12	9	6	16	13	5	4	4	4	4	5	4	4
4	11	1	4	4	5	5	4	4	4	5	5	4	5	5	4	4	4	4	4	4	4	4	4	4	4	4	4	4	4	4	4	7	2	2	2	0	12	8	7	7	0	5	4	4	4	4	5	4	4
4	11	2	4	4	5	5	4	4	4	5	5	4	5	5	5	5	5	5	5	5	5	5	5	5	5	5	5	5	5	5	5	8	2	2	2	2	12	9	6	13	12	5	4	4	4	4	5	4	4
6	11	1	5	4	5	5	4	3	4	5	5	3	5	2	5	5	1	4	2	5	5	5	4	4	5	5	3	5	5	5	3	7	2	2	0	0	12	9	7	17	14	5	4	3	4	2	5	4	5
6	11	1	4	2	4	5	5	4	4	5	5	5	4	5	1	1	3	4	1	5	1	1	1	1	2	2	5	5	4	1	5	8	2	2	0	0	12	9	6	13	17	1	3	5	1	1	1	1	1
5	11	1	3	4	5	5	5	4	5	5	5	5	4	5	5	5	5	5	5	5	5	5	5	5	4	5	5	5	5	5	5	8	2	0	0	2	12	5	6	17	15	5	4	5	5	5	4	5	4
5	11	2	3	3	4	3	2	1	4	3	5	2	5	5	5	5	5	5	4	5	4	5	5	4	5	5	4	4	4	3	3	7	2	2	0	2	11	3	3	12	14	5	5	4	5	3	4	5	4
5	11	2	5	4	5	5	5	5	4	5	5	5	4	5	5	5	5	5	5	5	5	5	5	4	5	5	5	4	5	4	5	8	2	0	2	2	12	5	6	10	16	4	4	4	4	1	1	5	4
4	11	2	4	4	5	4	4	4	5	5	4	4	5	5	5	5	5	5	5	5	5	5	5	5	5	5	5	5	5	5	5	8	2	2	2	0	12	9	2	12	8	5	4	4	5	4	5	4	4
4	11	1	4	4	5	5	4	4	4	5	5	4	5	5	4	4	4	4	4	4	4	4	4	4	4	4	4	4	4	4	4	8	2	2	2	0	11	7	5	15	11	5	4	4	4	4	5	4	4
4	11	1	5	4	5	5	4	4	4	5	5	4	5	5	5	5	5	5	5	5	5	5	5	5	5	5	5	5	5	5	5	6	2	2	2	0	11	8	6	16	2	5	4	4	4	4	5	4	4
4	11	1	4	5	5	5	4	4	4	5	5	4	5	5	5	5	5	5	5	5	5	5	5	5	5	5	5	5	5	5	5	7	2	2	0	2	10	10	5	15	13	5	4	5	5	4	5	4	4
4	11	2	4	4	5	5	4	4	4	5	5	4	5	5	5	5	5	5	5	5	5	5	5	5	5	5	5	5	5	5	5	8	2	2	2	2	12	11	6	15	13	5	4	4	4	4	5	4	4
5	11	1	4	4	5	5	4	4	5	4	5	5	5	5	5	5	5	5	4	5	5	5	5	4	5	5	5	5	5	5	5	7	2	0	2	2	11	7	3	12	12	5	5	5	5	5	5	5	5
5	11	2	4	5	5	5	5	5	5	5	5	5	5	5	5	4	5	5	4	5	5	5	5	5	5	5	5	5	5	5	5	8	2	2	2	2	12	9	5	15	16	5	5	5	5	5	5	5	5
6	11	2	3	3	4	3	4	4	4	4	3	4	4	4	4	4	5	5	4	5	4	4	4	4	5	4	5	4	5	4	2	8	2	2	0	0	11	9	7	14	13	5	5	5	5	4	5	5	4
5	11	2	4	3	4	4	3	4	4	4	4	3	4	2	5	5	5	5	4	5	3	5	5	5	5	5	4	5	5	4	5	8	2	2	0	0	10	4	2	12	16	5	5	5	4	5	5	5	4
4	11	2	4	4	5	5	4	4	4	5	5	4	5	5	4	4	4	4	4	4	4	4	4	4	4	4	4	4	4	4	4	7	2	2	0	2	7	3	4	11	13	5	4	4	4	4	5	4	4
4	11	2	5	4	5	5	4	4	4	5	5	4	5	5	5	5	5	5	5	5	5	5	5	4	4	4	5	4	4	4	4	8	2	2	2	0	12	8	7	14	13	5	4	5	4	4	5	5	4
4	11	1	5	4	5	5	4	4	4	5	5	4	5	5	5	5	5	5	5	5	5	5	5	5	5	5	5	5	5	5	5	8	2	2	2	0	12	10	7	15	13	5	4	4	5	4	5	4	4
6	11	2	4	4	4	5	3	4	1	3	4	2	3	2	5	4	5	5	5	5	5	5	5	5	4	4	3	3	3	4	5	8	2	2	0	0	11	8	7	16	14	5	4	3	4	2	5	4	5
5	11	1	2	3	4	4	4	3	2	3	4	5	5	5	5	5	5	5	4	3	3	3	2	4	3	2	4	4	2	2	2	7	2	2	2	0	11	5	1	8	12	5	5	5	5	5	5	4	4
5	11	2	5	3	5	5	5	5	5	4	4	5	4	4	3	2	4	3	4	5	3	4	3	5	4	4	4	4	4	4	4	8	0	0	0	2	11	7	3	11	17	4	3	3	3	3	3	4	2
5	11	1	5	5	5	3	4	4	4	3	4	4	4	4	5	4	5	5	4	4	4	4	4	5	4	4	4	4	4	4	4	7	0	0	0	2	12	4	2	2	13	5	5	5	4	4	4	4	3
5	11	2	4	5	5	5	5	4	5	4	5	5	4	5	5	5	4	5	5	5	5	5	5	5	5	5	5	5	5	5	5	7	0	0	0	2	9	6	1	9	15	3	2	4	3	4	3	3	2
5	11	2	4	3	5	4	5	4	2	3	4	5	5	5	5	5	5	5	5	5	5	5	5	5	5	5	5	3	5	5	3	8	2	0	0	2	12	5	6	15	14	5	5	4	3	2	2	5	5
6	11	1	4	2	3	4	5	5	3	3	5	4	4	5	5	4	4	5	3	5	4	5	5	3	4	5	4	5	2	5	5	7	2	2	0	0	12	10	7	16	17	5	5	5	5	5	4	5	5
4	11	1	4	4	5	5	4	4	4	5	5	4	5	5	4	4	4	4	4	4	4	4	4	4	4	4	4	4	4	4	4	7	2	2	2	2	11	7	6	11	4	5	4	4	4	5	5	4	4
6	11	2	4	3	5	3	5	5	4	4	3	4	5	3	5	5	5	5	5	5	5	5	5	4	5	4	5	3	3	2	3	8	2	0	0	0	10	9	7	17	15	4	5	4	2	5	4	4	4
4	11	1	4	4	5	5	4	4	4	5	5	5	4	5	5	5	5	5	5	5	5	5	5	5	5	5	5	5	5	5	5	8	2	2	2	0	9	8	6	15	5	5	4	4	5	4	5	4	4
6	11	2	4	4	5	4	4	5	4	3	4	2	4	4	4	4	4	4	4	4	4	5	3	2	4	4	4	3	2	4	3	8	2	2	0	0	12	9	7	17	18	5	5	4	4	4	5	5	5
6	11	1	3	2	4	4	3	3	4	2	2	5	4	3	4	3	3	4	2	4	2	4	2	5	4	5	4	4	3	2	3	7	2	2	0	0	11	9	6	16	16	4	4	4	3	2	4	4	4
6	11	1	5	4	5	4	4	4	5	5	4	4	5	4	5	4	5	5	5	5	4	4	3	5	5	5	5	5	5	5	4	8	2	2	0	0	12	9	7	16	15	4	4	4	3	3	2	4	4
5	11	1	4	4	4	4	5	5	5	5	5	4	4	5	5	5	5	5	5	5	5	5	5	4	4	5	4	5	4	5	4	6	0	0	0	2	11	6	4	10	16	5	5	5	5	5	5	5	5
5	11	2	3	4	2	4	5	5	4	5	3	5	4	3	1	1	5	3	2	5	5	3	1	5	4	3	2	1	3	4	4	6	0	2	0	2	9	1	1	0	10	1	1	1	1	3	3	3	3
4	11	2	4	4	5	5	4	4	4	5	5	4	5	5	4	4	4	4	4	4	4	4	4	4	4	4	4	4	4	4	4	8	2	2	2	2	11	10	7	16	12	5	4	4	4	5	5	4	4
4	11	2	5	4	5	5	4	4	4	5	5	4	5	5	5	5	5	5	5	5	5	5	5	5	5	5	5	5	5	5	5	8	2	2	2	2	11	9	5	12	12	5	4	4	5	4	5	4	4
4	11	1	5	4	5	5	4	4	4	5	5	4	5	5	5	5	5	5	5	5	5	5	5	5	5	5	5	5	5	5	5	8	2	2	2	2	12	9	7	16	16	5	4	4	5	4	5	4	4
4	11	1	4	4	5	5	4	4	4	5	5	4	5	5	5	5	5	5	5	5	5	5	5	5	5	5	5	5	5	5	5	8	2	2	2	0	10	7	6	16	0	5	4	4	4	4	4	4	4
6	11	2	3	3	3	4	5	5	3	4	4	4	4	3	4	3	1	2	3	3	3	3	2	3	3	4	3	3	3	4	4	8	2	2	0	0	11	10	7	13	17	3	4	4	3	4	4	3	3
6	11	2	4	4	4	3	5	4	4	3	4	4	5	4	4	4	3	2	2	4	4	4	4	3	4	4	3	4	4	3	2	8	2	2	0	0	12	10	6	17	16	4	5	5	4	3	4	5	4
4	11	2	4	4	5	5	4	4	4	5	5	4	5	5	4	4	4	4	4	4	4	4	4	4	4	4	4	4	4	4	4	6	2	2	0	2	12	2	5	4	0	5	4	5	5	4	5	4	4
4	11	2	5	4	5	5	4	4	5	5	4	5	5	5	5	5	5	5	5	5	5	5	5	5	5	5	5	5	5	5	5	8	2	2	2	2	12	10	7	15	8	5	4	4	5	4	5	4	4
5	11	1	5	5	5	5	5	4	5	5	5	5	4	5	5	5	5	5	5	4	5	5	5	5	5	2	5	5	5	5	4	8	0	0	0	2	12	3	1	9	10	5	5	5	5	5	5	5	5
4	11	1	4	4	5	5	4	4	4	5	5	4	5	5	5	5	5	5	5	5	5	5	5	5	5	5	5	5	5	5	5	8	2	2	2	2	10	8	5	16	4	5	4	4	5	4	5	4	4
6	11	1	5	4	5	4	5	4	4	5	5	5	5	4	5	5	5	5	5	5	5	5	5	5	5	5	5	5	5	5	5	8	2	2	0	0	12	9	6	17	16	1	1	1	4	4	4	1	1
4	11	2	4	4	4	5	4	5	4	5	4	4	4	4	5	5	5	5	5	5	5	5	5	4	5	4	5	5	4	5	5	7	2	2	0	0	12	11	6	15	7	4	5	4	4	5	4	4	5
5	11	2	3	3	3	3	4	5	3	3	3	3	3	4	5	5	5	5	5	5	5	5	5	4	4	4	3	3	4	4	3	6	2	0	0	2	8	8	4	10	15	5	4	5	4	4	4	4	4
4	11	2	3	3	2	3	5	3	2	3	3	2	3	1	3	2	1	4	5	3	2	4	5	3	2	1	4	5	3	2	1	6	2	2	2	0	10	6	1	5	8	4	4	4	3	4	3	4	4
6	11	2	1	1	1	1	1	1	1	1	1	1	4	1	2	2	2	3	1	5	5	5	1	1	5	1	5	4	1	5	1	6	0	0	0	0	10	2	1	2	3	1	1	4	1	1	1	1	1
6	11	1	5	5	5	5	5	5	5	5	5	5	5	5	5	5	5	5	5	5	5	5	5	5	5	5	5	5	5	5	5	8	2	2	0	2	10	9	6	12	16	5	5	5	5	5	5	5	5
5	11	2	4	4	4	5	5	4	4	4	3	3	3	4	5	5	5	5	5	5	5	5	5	4	4	3	5	5	4	4	4	8	2	2	0	2	12	9	7	15	15	4	5	2	4	2	5	4	4
5	11	1	2	4	2	2	4	4	2	3	4	4	2	4	5	4	5	5	5	5	5	5	5	2	4	2	2	5	5	4	2	6	2	0	2	2	4	6	4	11	8	2	3	4	5	2	4	3	4
4	11	2	5	5	4	4	4	5	5	5	3	4	4	5	5	5	5	5	5	5	5	5	5	5	5	5	5	5	5	5	5	8	2	2	0	0	10	10	6	14	11	5	5	5	5	5	4	5	5
6	11	1	5	5	5	5	5	5	5	5	5	5	5	5	5	5	5	5	5	5	5	5	5	5	5	5	5	5	5	5	5	7	2	2	0	2	12	9	7	12	16	4	5	5	5	5	5	5	2
6	11	1	4	4	4	5	5	5	4	4	4	4	4	4	5	5	5	5	5	5	5	5	5	4	4	4	5	5	4	5	5	8	2	0	0	0	11	8	5	15	15	5	5	5	4	5	5	5	4
6	11	2	5	4	4	4	5	5	4	5	4	5	5	5	5	5	5	5	4	5	5	5	5	5	5	5	5	5	5	5	5	8	2	2	0	2	12	8	6	13	16	4	5	3	4	3	4	5	5
6	11	1	3	1	3	5	1	5	3	1	2	4	3	5	3	2	2	4	3	3	3	3	3	1	1	1	1	2	2	2	1	5	0	0	0	2	8	5	1	6	0	5	5	5	5	5	5	5	5
4	11	2	3	3	4	2	5	5	3	4	4	4	4	5	5	5	5	5	5	5	5	5	5	4	4	4	4	4	4	4	3	6	2	2	0	0	11	10	6	16	7	5	5	5	5	5	5	4	5
6	11	1	5	5	5	5	5	5	5	5	5	5	4	4	5	4	5	5	5	5	5	5	5	5	5	5	3	4	3	5	5	4	0	0	0	2	9	4	5	6	10	5	5	5	4	5	4	5	4
4	11	2	2	5	3	2	5	5	3	5	2	4	1	4	5	5	5	4	2	3	5	4	5	3	2	1	4	5	3	2	2	2	2	2	0	0	9	9	4	14	7	4	5	4	5	3	5	5	5
4	11	2	5	4	4	5	4	5	3	2	4	5	3	5	4	4	5	5	4	4	4	5	5	3	3	3	4	4	3	5	5	6	2	2	0	0	12	10	6	15	11	4	4	4	4	4	4	4	4
5	11	2	4	4	4	5	5	5	4	3	5	5	4	5	5	5	5	5	5	5	5	5	5	5	5	5	5	5	4	4	3	8	2	2	0	2	10	10	5	12	15	4	4	4	4	3	3	4	4
4	11	2	4	4	5	4	5	5	4	2	4	5	4	5	5	5	5	5	5	5	5	4	4	5	4	4	5	5	4	5	5	8	2	2	0	0	12	11	6	15	12	5	5	4	4	4	5	5	4
4	11	2	4	2	2	4	5	5	4	2	4	3	2	5	5	5	5	5	5	5	5	5	5	2	5	5	2	5	4	4	2	6	2	2	0	0	12	10	7	16	12	3	3	2	3	3	2	3	3
6	11	2	2	4	4	4	2	2	4	4	4	2	2	4	4	4	2	4	2	4	4	4	4	2	4	2	4	4	4	4	4	8	2	2	0	2	12	9	7	13	17	4	4	4	4	4	4	4	4
5	11	2	2	4	3	2	5	5	3	4	4	3	2	2	5	5	5	5	2	5	5	5	5	4	4	3	4	3	5	3	3	0	2	0	0	2	10	6	5	13	12	3	5	5	5	5	5	5	5
4	11	1	4	4	5	5	4	5	5	4	4	4	4	5	4	5	5	5	5	5	5	5	5	4	5	4	5	4	5	4	5	5	2	2	0	0	11	8	6	15	10	4	5	3	2	5	5	5	5
4	11	2	4	4	4	5	5	4	4	4	4	4	4	5	5	5	5	5	4	5	5	5	5	4	4	4	4	5	4	5	5	8	2	2	0	0	12	10	6	13	10	5	5	4	5	4	5	4	4
4	11	1	2	4	3	2	4	4	3	2	4	2	4	2	5	5	5	5	5	5	5	5	5	5	4	4	5	5	4	4	4	7	2	2	2	0	8	7	5	12	0	3	5	4	2	3	4	4	3
6	11	2	2	4	4	4	2	2	4	4	4	2	2	4	4	4	2	4	2	4	4	4	4	2	4	2	4	4	4	4	4	5	2	2	0	2	11	8	7	10	15	4	4	4	4	4	4	4	4
5	11	2	2	1	2	2	5	5	2	2	4	4	3	4	5	5	1	5	5	4	3	4	3	1	3	4	5	4	5	1	2	8	2	2	2	2	10	10	7	16	17	3	5	1	1	2	3	5	4
4	11	1	5	4	5	5	5	4	1	5	5	4	5	5	5	5	5	1	5	5	5	5	5	1	4	5	1	5	5	5	5	7	2	2	0	0	12	10	6	14	7	5	5	5	5	5	5	5	5
5	11	1	2	1	2	2	4	2	1	1	2	3	2	2	4	4	4	3	4	4	4	4	4	4	4	3	2	2	3	4	2	6	0	2	0	2	8	7	6	6	12	4	2	2	2	2	3	3	3
5	11	2	2	2	3	3	4	4	2	3	2	2	4	2	4	4	5	4	3	4	3	4	3	2	4	3	3	2	3	4	3	8	0	0	0	0	6	5	6	8	0	4	4	3	4	3	3	4	3
4	11	1	1	1	3	3	3	4	3	3	3	4	1	3	5	3	3	3	3	3	3	4	3	3	3	3	1	4	1	3	2	8	0	2	0	0	11	10	7	12	12	5	3	3	3	5	5	5	5
4	11	2	4	5	4	5	3	5	4	5	5	4	5	5	5	5	5	4	3	5	5	5	5	4	3	4	4	5	5	5	4	8	2	2	0	0	11	11	7	13	14	4	4	4	5	5	3	4	5
4	11	1	3	2	3	1	5	5	3	4	3	2	4	4	4	5	1	1	1	3	2	3	4	5	4	3	5	4	3	2	4	6	2	2	2	2	8	8	5	9	9	4	5	4	4	3	5	4	2
6	11	2	5	4	4	5	5	5	4	5	5	5	5	5	4	2	4	4	5	5	5	5	5	5	5	5	5	5	5	5	4	8	2	0	0	0	10	7	3	10	17	4	4	3	4	4	4	4	3
4	11	2	3	3	3	3	5	4	3	3	4	4	4	4	5	5	4	5	4	5	5	5	5	5	5	4	5	4	4	4	4	3	2	2	2	0	11	5	3	13	7	4	4	4	4	2	4	4	4
4	11	1	3	3	4	4	4	4	4	4	4	4	3	4	5	5	5	5	5	5	5	5	3	4	4	5	5	4	4	3	3	8	2	2	2	2	10	8	6	16	14	4	3	4	3	4	3	4	3
4	11	2	4	3	5	3	5	5	4	4	5	4	4	5	5	5	5	5	4	5	5	5	4	3	4	4	4	3	2	2	1	8	2	2	0	0	12	10	7	13	15	2	4	4	2	3	3	4	3
4	11	2	4	4	5	5	4	4	4	5	5	5	5	5	5	4	5	5	5	5	5	5	5	5	5	5	5	5	4	5	5	8	0	2	0	2	12	9	7	15	14	5	5	4	4	4	4	4	5
4	11	2	3	3	2	2	3	4	3	4	4	4	3	3	5	2	2	3	5	3	3	3	3	4	4	4	3	3	3	3	2	5	2	2	2	2	10	9	6	12	16	2	2	4	3	3	3	3	4
6	11	2	4	4	4	4	5	3	3	3	4	3	5	5	2	1	3	1	4	3	3	3	2	5	5	5	5	5	4	5	4	6	0	0	0	0	11	9	6	10	15	2	3	3	4	4	1	5	4
4	11	1	3	4	4	3	4	3	4	3	3	4	3	4	4	4	5	5	5	5	5	5	5	5	5	5	5	5	5	5	5	7	0	2	0	2	10	6	7	13	12	4	4	4	4	4	4	4	4
6	11	1	5	5	5	5	5	5	5	5	5	5	5	5	5	5	5	5	5	5	5	5	5	5	5	5	5	5	5	5	5	7	0	0	0	0	10	7	3	9	17	5	5	4	4	5	5	5	4
4	11	1	5	5	5	5	5	5	5	5	5	5	5	5	5	5	5	5	5	5	5	5	5	5	5	5	5	5	5	5	5	7	0	2	0	2	11	10	6	12	11	5	5	5	5	5	5	5	5
4	11	2	5	4	5	5	5	5	4	5	5	5	5	5	5	5	5	5	5	5	5	5	5	5	5	4	5	5	5	5	5	7	0	2	2	0	12	9	7	15	15	4	5	4	4	4	3	5	4
4	11	2	4	3	4	3	3	4	3	5	4	4	5	4	5	3	4	4	3	5	3	3	5	4	5	5	4	5	4	3	4	8	2	2	0	2	12	9	7	15	14	4	4	3	4	3	4	3	4
6	11	2	5	5	5	5	5	5	5	5	5	5	5	5	5	5	5	5	5	5	5	5	5	5	5	5	5	5	5	5	5	8	2	0	0	0	10	6	2	11	16	5	5	5	5	5	5	5	5
6	11	1	5	4	5	5	5	5	4	5	5	5	5	5	5	5	5	5	4	5	5	5	5	5	5	5	5	5	5	5	4	7	2	2	0	0	10	8	4	10	18	4	4	3	4	4	3	5	4
5	11	1	4	5	3	4	5	5	2	5	5	5	4	4	5	5	5	5	5	5	5	5	4	5	5	5	5	5	3	4	4	8	2	0	0	2	11	11	7	12	15	4	4	4	4	3	4	5	5
6	11	1	5	5	5	5	5	5	5	5	5	5	5	5	5	4	5	5	2	5	4	5	3	5	5	5	5	5	5	5	5	7	0	0	0	0	12	6	5	10	17	5	5	5	5	5	5	5	5
4	11	2	2	3	2	5	5	1	4	5	4	4	5	5	5	5	5	5	5	5	5	5	4	4	5	5	4	5	5	5	5	8	0	0	0	2	10	10	7	15	12	2	4	4	4	4	3	5	3
4	11	1	3	3	4	3	2	3	3	4	3	3	3	5	5	4	3	4	1	5	5	5	3	5	5	4	5	5	5	4	4	8	0	2	0	0	10	9	7	14	12	5	5	5	5	5	5	5	5
6	11	1	5	3	5	5	4	4	3	4	5	4	3	5	5	5	5	4	4	5	5	5	3	4	4	4	4	4	5	5	3	7	2	2	0	2	10	9	5	12	18	5	5	5	5	5	4	5	5
4	11	1	5	4	5	2	5	5	4	5	5	4	5	3	5	5	5	3	5	5	5	5	5	4	5	1	5	5	3	5	2	6	0	0	0	2	10	11	7	14	15	4	3	3	5	4	3	4	1
5	11	1	2	5	3	3	2	5	4	4	2	3	3	1	4	3	4	3	1	2	5	5	5	3	1	2	2	4	2	4	5	7	0	0	0	2	8	10	5	16	15	1	2	3	1	1	5	2	2
5	11	1	3	3	2	4	4	4	4	3	5	3	3	2	3	3	3	4	2	5	5	5	4	5	5	5	4	4	3	3	4	6	2	0	0	2	11	8	6	13	16	2	3	3	4	3	3	4	2
5	11	2	4	3	5	5	5	4	5	5	4	5	5	5	3	3	3	3	5	5	5	5	3	5	5	5	5	4	5	4	4	8	2	0	2	2	12	9	6	17	18	5	5	5	5	4	5	5	5
4	11	1	4	2	4	4	5	5	4	4	5	4	4	5	5	4	4	5	5	5	5	5	4	4	4	4	4	4	4	4	4	7	0	0	0	2	10	5	7	4	9	5	5	4	5	5	3	5	5
6	11	2	4	4	4	4	4	4	4	4	4	4	4	5	4	4	4	5	5	5	5	5	4	4	5	5	5	4	5	5	4	7	2	2	0	0	8	8	6	9	18	4	4	5	5	5	5	5	4
6	11	1	5	4	5	4	5	5	4	5	5	4	3	5	5	5	5	5	5	5	5	5	5	5	4	4	5	4	4	5	5	8	2	0	0	0	10	10	5	8	18	5	4	5	3	5	2	5	5
5	11	2	3	1	2	1	1	2	2	5	3	3	2	5	5	4	5	5	2	5	4	3	3	1	1	4	1	1	5	4	3	8	2	0	2	2	11	8	7	16	15	5	5	4	5	3	4	4	5
4	11	2	4	4	5	5	5	5	4	5	4	5	4	4	5	5	5	5	4	5	5	5	5	4	5	4	5	5	5	5	4	7	2	0	0	2	8	9	7	10	13	5	5	5	5	3	4	4	5
5	11	2	4	5	5	4	5	4	3	5	5	4	5	4	4	3	4	5	4	5	4	4	4	5	4	4	4	5	4	4	4	8	2	0	0	2	12	10	7	13	14	5	5	4	4	4	4	5	4
6	11	2	5	5	5	5	5	5	5	5	5	5	5	5	5	5	5	5	5	5	5	5	5	5	5	5	5	5	5	5	5	8	0	2	2	0	7	7	2	9	16	5	5	4	4	3	4	5	4
5	11	1	3	2	4	1	4	4	2	4	3	4	3	3	5	5	5	5	3	5	5	5	3	4	5	5	4	3	2	4	3	6	0	0	0	2	9	5	5	15	15	4	4	4	4	5	4	4	4
5	11	2	3	2	4	5	4	4	5	5	4	4	5	4	5	5	5	5	5	5	5	5	4	4	4	3	5	5	3	4	3	7	0	0	2	2	11	7	4	14	14	5	4	4	5	3	4	4	4
5	11	1	4	3	5	4	2	4	4	5	5	4	4	5	5	4	5	5	4	5	4	4	5	5	5	4	5	5	3	5	4	8	2	2	0	2	11	11	7	13	16	4	4	4	4	4	4	4	4
5	11	1	4	4	4	2	5	4	3	4	4	5	5	5	3	1	1	3	4	5	5	5	4	5	5	5	5	5	4	4	3	6	2	0	0	2	10	2	2	14	14	4	4	4	3	2	4	4	4
5	11	1	5	5	5	4	4	5	3	5	4	4	5	3	5	5	4	5	5	5	4	5	5	5	5	4	3	3	5	5	4	7	2	0	0	0	4	5	5	4	9	4	4	4	4	4	4	4	4
4	11	2	3	3	4	4	5	5	4	3	5	5	4	3	5	5	5	5	5	5	5	5	5	4	5	5	5	5	5	5	5	8	2	0	0	2	12	10	7	15	16	4	4	4	4	4	4	4	4
6	11	2	4	3	4	4	5	5	4	3	5	4	4	5	3	4	5	4	2	5	5	5	5	4	5	5	4	4	3	4	4	7	2	2	0	0	10	8	2	10	18	4	5	5	5	4	3	4	4
6	11	2	2	1	1	2	5	3	4	3	2	5	3	4	5	3	3	4	2	5	4	3	3	4	5	4	5	4	5	4	2	6	2	2	0	0	10	8	6	9	17	5	5	4	4	5	4	4	2
6	11	2	4	4	4	5	5	5	4	5	5	4	3	5	5	5	5	5	4	5	5	5	5	4	4	5	4	4	5	4	5	7	0	2	2	0	9	4	1	8	18	5	5	5	5	5	4	4	4
6	11	1	5	5	5	4	5	4	4	5	5	5	4	5	5	5	5	5	5	5	5	5	5	5	5	5	5	5	5	5	5	7	2	0	0	2	7	4	3	8	16	5	5	4	3	4	5	5	5
4	11	2	5	4	5	3	3	4	5	5	5	5	5	4	5	5	5	5	5	5	5	5	5	5	5	5	5	5	5	5	5	8	0	0	0	2	12	8	6	13	8	5	5	4	4	4	4	4	4
6	11	2	4	4	5	4	4	5	4	4	5	5	4	5	5	4	4	5	5	4	4	4	4	4	4	5	4	4	5	5	4	7	2	0	0	0	10	7	5	10	17	4	5	4	2	4	3	2	5
6	11	1	4	3	4	3	5	4	3	4	4	3	3	4	5	4	3	4	4	4	5	4	3	5	5	4	3	3	3	4	3	5	2	0	0	0	10	4	1	9	16	4	4	4	4	4	4	4	4
4	11	1	4	1	2	4	5	4	3	4	4	1	3	4	5	5	5	5	4	5	3	4	4	4	5	5	4	4	5	4	3	7	2	2	0	0	10	7	6	14	14	4	5	5	4	3	3	4	5
6	11	2	5	5	5	5	5	5	5	5	5	5	5	5	5	5	5	5	5	5	5	5	5	5	5	5	5	5	5	5	4	7	2	2	0	0	10	7	3	8	16	4	4	4	3	5	4	2	4
5	11	2	5	4	4	4	5	5	3	4	5	4	5	4	5	5	4	5	5	5	5	5	4	4	5	4	5	5	4	5	3	6	2	0	0	2	11	7	5	14	15	5	3	3	3	1	2	4	2
4	11	1	4	3	3	5	4	4	3	5	3	3	4	3	4	3	3	4	3	4	3	3	3	3	3	3	4	3	4	4	3	8	0	0	0	0	8	9	6	13	7	3	3	3	3	3	3	3	3
6	11	2	4	4	5	5	5	5	4	4	5	4	4	5	5	5	5	5	4	5	4	4	4	5	5	5	5	5	5	5	4	7	0	0	0	0	9	6	6	8	18	4	4	5	4	4	4	5	5
5	11	1	3	3	1	1	3	2	2	1	2	1	2	2	3	4	3	5	1	3	5	4	3	2	5	3	2	1	1	2	2	7	2	0	0	2	7	6	2	11	13	5	5	5	5	5	5	5	5
6	11	2	5	5	5	5	5	5	5	5	5	5	5	5	5	5	5	5	5	5	5	5	5	5	5	5	5	5	5	5	5	8	2	2	0	0	11	5	3	10	17	5	5	5	5	5	5	5	4
5	11	2	3	3	4	3	2	4	4	3	4	3	2	3	5	5	5	4	4	5	5	3	3	4	3	4	3	2	3	2	2	8	0	2	0	2	12	11	7	13	14	5	5	5	4	4	5	5	5
5	11	2	3	4	4	3	3	3	4	3	4	4	5	3	4	3	3	2	5	5	5	5	3	3	3	3	4	4	3	3	3	8	2	0	0	2	12	8	7	14	15	4	4	4	4	4	2	2	2
4	11	1	3	3	4	4	2	4	4	5	2	5	3	4	5	5	5	5	4	5	5	5	3	5	5	5	5	5	4	5	5	7	0	2	0	2	12	8	7	15	5	2	3	3	4	5	4	3	1
6	11	1	5	4	5	5	4	5	3	4	4	4	2	4	5	2	5	5	1	4	5	5	4	4	4	5	4	5	5	4	5	6	0	2	0	0	7	3	6	11	17	2	1	1	4	1	3	2	4
5	11	1	4	4	4	2	4	5	2	4	5	5	4	5	5	5	5	5	5	5	5	5	5	5	5	5	5	5	5	4	4	6	0	0	0	0	9	4	2	12	13	5	5	4	4	5	5	5	5
5	11	2	4	4	4	4	4	4	4	4	4	4	4	4	5	5	5	5	5	5	5	5	4	4	4	5	4	4	4	4	4	7	2	0	0	2	11	6	5	1	15	4	5	4	4	5	4	5	4
4	11	1	4	4	4	4	5	5	4	4	5	5	5	5	5	4	5	5	5	5	4	5	5	5	5	5	5	5	5	5	5	8	2	2	0	0	10	9	7	14	13	4	4	4	2	4	2	2	2
5	11	1	3	2	3	4	4	3	4	5	4	4	5	3	4	4	5	5	4	5	5	5	4	5	4	5	3	5	3	4	4	7	2	0	2	2	11	6	4	10	13	4	5	4	5	5	4	5	4
4	11	1	4	2	4	3	4	3	4	4	5	3	4	3	5	4	3	5	2	5	4	3	4	5	5	4	5	4	2	4	3	8	0	0	2	2	12	9	7	15	13	5	5	4	5	5	5	4	5
4	11	1	2	2	2	4	3	4	4	3	3	2	3	3	5	5	5	5	5	5	5	5	5	4	3	3	5	4	3	4	2	8	0	0	0	2	8	8	7	11	13	4	4	5	4	5	5	5	5
5	11	1	5	5	2	5	5	5	2	5	5	5	5	2	5	5	5	5	5	5	5	5	5	2	3	4	4	3	3	5	3	6	2	0	0	2	11	6	3	13	15	5	5	4	5	5	5	5	5
5	11	2	3	2	1	3	5	5	2	5	3	2	3	5	5	5	5	5	5	5	5	5	5	5	5	5	5	5	1	3	4	6	2	0	0	0	10	3	4	11	15	5	5	4	4	3	3	4	4
5	11	2	4	3	5	5	5	4	4	5	4	3	4	5	4	5	4	5	5	5	5	5	4	5	4	3	4	5	3	4	3	8	2	0	0	2	12	10	7	15	15	5	3	5	2	4	3	4	4
6	11	2	5	4	4	5	2	4	4	4	5	4	4	4	5	3	5	5	4	5	5	4	3	4	4	4	3	4	4	4	5	6	2	0	0	0	11	3	2	9	17	4	4	4	5	3	5	5	5
5	11	2	2	2	2	3	4	4	3	3	2	4	2	4	5	4	5	5	5	5	4	4	3	5	5	4	4	4	3	2	2	4	2	2	2	2	9	3	6	13	15	5	5	5	5	5	5	5	5
5	11	1	3	4	4	2	5	5	4	3	3	3	4	4	1	1	2	2	3	5	4	4	3	5	4	5	3	1	2	4	3	8	2	0	0	2	6	8	6	11	12	1	1	3	2	3	1	1	1
4	11	2	2	2	5	4	4	3	4	2	4	4	2	4	5	3	5	5	5	5	3	4	3	5	4	3	2	2	4	4	4	6	2	2	0	2	9	10	5	16	8	3	4	3	4	3	3	4	3
4	11	2	3	3	4	4	5	3	5	3	5	3	3	5	3	3	3	3	3	5	3	4	3	4	5	5	3	4	3	3	4	8	2	2	0	2	12	10	6	15	10	5	5	4	4	3	3	3	5
5	11	1	2	2	4	4	5	3	3	5	3	2	3	5	5	5	4	3	1	4	4	4	3	5	4	4	5	2	1	5	4	6	0	0	0	0	10	9	1	7	15	5	5	5	3	1	4	5	4
4	11	1	1	1	5	5	5	5	5	4	5	1	1	1	1	1	1	1	1	1	2	2	2	5	5	5	5	1	5	1	4	8	2	2	0	0	9	9	5	15	13	1	1	1	1	1	1	1	3
4	11	1	4	3	5	4	5	3	4	3	4	4	4	3	4	3	3	5	2	5	5	4	3	4	4	3	4	3	4	4	5	8	2	2	0	0	12	9	7	15	12	5	5	4	4	5	5	4	5
5	11	1	4	4	5	5	4	5	5	4	4	4	4	5	5	5	5	5	5	5	4	5	1	4	5	5	5	5	5	5	4	7	2	0	2	0	12	5	7	14	14	5	5	4	4	5	4	4	4
5	11	1	3	4	4	4	5	5	2	3	4	3	2	4	5	5	5	5	5	5	5	5	3	5	5	5	5	5	5	5	5	7	0	2	2	2	6	8	6	13	6	5	5	4	2	4	5	5	5
5	11	1	4	3	4	4	5	5	4	5	5	4	4	5	5	5	3	5	5	4	5	5	5	4	5	5	4	3	4	5	5	8	0	0	0	0	12	7	2	9	14	5	5	4	5	5	4	5	5
5	11	1	4	4	4	4	5	5	5	4	4	5	5	5	5	5	5	5	5	5	5	5	5	5	4	4	5	4	5	4	5	8	2	2	0	2	12	9	5	9	15	5	5	4	4	3	3	4	4
4	11	1	4	4	3	4	4	4	3	4	4	4	4	4	5	5	5	5	5	5	5	5	4	3	4	4	5	4	5	4	5	6	0	2	0	2	9	10	7	14	10	5	5	5	5	4	4	5	4
6	11	1	4	4	4	4	4	4	4	4	4	4	4	4	4	4	4	4	4	4	4	4	4	4	4	3	3	3	3	3	4	7	2	2	2	0	10	8	4	10	15	4	4	4	4	4	4	4	4
5	11	2	4	4	4	3	4	5	3	4	3	4	4	4	5	5	5	5	4	5	5	5	4	4	4	4	4	2	2	3	3	8	2	0	0	0	12	9	7	13	13	4	4	4	4	4	4	4	3
6	11	1	4	4	2	4	4	5	2	2	4	2	2	4	5	5	5	5	5	5	5	5	5	5	5	5	5	5	5	5	4	8	0	2	2	0	10	7	2	2	15	5	5	5	4	3	4	5	3
5	11	1	2	2	1	1	5	5	2	5	4	4	3	4	1	1	1	1	1	4	4	1	1	4	4	2	2	4	3	2	5	7	2	0	2	0	10	9	4	11	14	3	3	4	3	2	2	3	3
5	11	1	4	3	4	4	4	4	2	5	5	4	4	4	5	2	3	5	1	3	3	3	3	1	5	5	4	5	5	5	5	7	2	2	0	0	11	1	6	15	13	1	1	1	1	1	1	1	1
5	11	2	4	5	4	4	5	5	4	4	4	4	4	4	5	3	4	3	3	5	5	5	5	4	5	4	4	4	4	4	5	6	2	0	0	2	12	5	1	14	14	2	4	2	3	4	2	4	4
4	11	2	3	3	2	4	3	4	2	4	3	3	2	5	4	4	5	3	4	4	5	5	4	4	5	3	4	4	3	4	3	6	2	2	2	2	9	10	6	15	0	3	4	3	5	4	5	3	5
6	11	1	2	1	4	4	2	2	4	1	2	2	2	2	4	4	4	4	4	4	2	4	4	1	2	1	2	1	1	2	2	6	0	0	0	2	10	9	4	7	10	2	1	1	1	1	2	1	1
6	11	2	4	3	4	4	4	4	3	5	5	5	5	5	5	4	5	5	3	4	4	5	5	3	3	4	4	5	4	3	3	8	2	0	0	0	9	8	5	10	14	4	5	4	3	4	2	4	5
4	11	2	3	5	3	4	5	4	4	4	3	5	4	5	4	3	3	5	4	3	3	5	5	3	5	5	5	3	3	4	3	8	0	2	0	0	10	10	5	14	13	4	4	4	3	4	5	5	4
6	11	2	4	4	5	4	4	3	5	4	5	4	4	5	3	2	4	4	3	5	5	5	4	5	4	4	5	3	2	5	3	5	0	0	0	0	6	7	2	9	16	4	5	1	4	1	4	1	4
4	11	1	1	1	1	4	5	5	5	4	3	5	3	4	1	2	5	2	1	5	5	5	5	4	3	1	4	3	5	2	4	3	2	2	0	0	8	8	4	12	9	5	5	5	5	5	5	5	5
5	11	1	4	3	4	4	4	5	3	5	5	4	2	5	5	4	5	5	5	5	5	5	5	4	5	4	4	4	4	4	5	8	2	0	2	0	6	10	6	6	12	2	2	2	3	3	3	4	5
6	11	2	3	2	2	3	2	4	2	2	3	3	4	2	4	3	4	4	3	5	5	4	3	1	3	3	3	3	3	3	3	4	0	0	0	2	2	2	0	2	0	4	4	3	3	3	3	3	3
6	11	2	5	4	5	5	5	5	5	5	5	5	5	5	5	5	5	5	5	5	5	5	4	4	4	4	4	5	4	4	5	8	2	2	2	0	12	9	6	14	17	4	4	4	4	4	4	4	4
6	11	1	5	4	4	5	5	5	4	5	5	5	4	4	5	4	5	5	5	5	5	5	5	4	5	5	4	5	5	5	4	8	2	0	0	0	11	9	5	11	16	4	4	4	4	4	4	4	4
6	11	2	4	4	4	4	4	4	4	4	4	4	4	3	5	4	4	4	4	4	4	4	4	4	4	4	5	5	4	4	4	8	2	0	2	0	12	8	5	11	16	5	5	4	4	4	5	4	4
5	11	2	3	4	4	4	4	4	3	3	4	3	3	4	5	5	5	5	5	5	5	5	3	5	5	5	5	5	5	5	5	6	0	2	0	2	7	7	0	7	13	5	5	4	4	4	4	4	4
4	11	1	4	3	5	4	5	2	1	2	4	4	1	3	5	5	4	5	5	5	5	4	5	1	2	1	5	3	4	2	3	8	0	2	0	2	7	10	7	15	10	4	3	3	4	3	4	3	4
6	11	2	2	2	4	2	4	4	2	2	2	2	4	4	4	4	4	4	4	4	4	4	3	2	2	2	2	2	2	2	4	6	0	0	0	2	6	9	4	8	14	3	3	3	3	3	4	3	3
6	11	1	5	4	3	4	4	4	5	2	4	5	3	1	4	3	5	1	1	1	3	5	5	3	2	2	1	4	5	5	2	8	0	0	2	0	8	1	0	4	15	1	3	3	2	3	3	3	2
5	11	1	4	4	4	2	3	4	3	5	4	4	3	4	5	5	5	5	4	5	5	5	5	3	4	4	4	3	4	5	4	8	2	2	0	2	11	10	6	16	18	5	5	4	1	5	5	5	1
4	11	2	4	4	5	4	5	5	5	5	4	5	4	5	5	4	5	5	5	5	5	5	4	4	4	4	5	5	5	4	5	6	0	2	0	0	11	10	7	14	12	4	4	4	4	4	3	4	4
6	11	1	4	5	3	5	4	3	2	4	5	3	5	4	5	5	4	5	3	5	5	5	4	3	4	5	2	4	3	5	5	7	2	2	0	0	12	7	6	11	18	4	3	3	4	5	4	3	2
6	11	2	4	3	5	5	5	5	3	4	4	4	5	4	5	5	3	5	5	5	5	5	3	5	5	5	5	5	5	2	4	8	2	2	0	0	12	9	5	17	18	5	5	5	5	4	3	4	5
6	11	1	4	4	5	4	5	5	5	4	5	4	5	5	4	4	5	5	5	5	5	5	3	2	5	5	5	5	5	5	5	7	2	0	0	0	12	9	5	17	16	5	4	4	4	4	4	4	4
6	11	1	4	2	2	2	4	4	2	4	4	4	4	4	5	4	5	5	4	4	4	5	5	5	5	5	4	4	5	4	4	7	0	2	0	2	7	3	0	3	0	5	5	4	4	1	4	4	4
6	11	2	4	3	3	4	5	5	3	5	4	5	5	4	5	5	5	5	5	5	5	5	5	5	5	5	5	5	5	5	5	8	2	2	0	0	11	8	6	15	14	1	1	1	1	1	1	1	1
6	11	2	4	4	5	5	5	4	3	4	5	4	4	5	4	5	5	5	5	5	5	5	4	5	5	5	5	4	4	4	5	8	2	0	0	0	11	9	5	16	16	3	3	5	5	5	5	4	4
4	11	2	5	5	5	5	5	5	5	5	4	5	5	5	5	5	5	5	5	5	5	5	5	5	5	5	5	5	5	5	5	6	2	0	0	0	10	9	7	14	14	5	5	5	5	5	5	5	5
6	11	1	5	5	5	5	5	5	5	5	5	5	5	5	5	5	5	5	5	5	5	5	5	5	5	5	5	5	5	5	5	7	2	0	0	2	12	8	6	15	14	4	5	3	3	5	3	3	3
6	11	2	4	4	4	4	4	5	5	4	5	5	5	5	5	5	5	5	5	5	5	5	5	4	5	5	5	5	5	5	4	8	2	2	0	0	11	9	6	17	18	4	4	5	4	5	4	4	4
5	11	2	4	3	5	4	3	4	5	5	3	4	4	4	4	3	2	1	4	5	4	5	2	4	3	3	1	4	4	3	3	8	2	2	0	2	12	9	6	16	17	4	4	5	4	2	5	5	5
4	11	1	4	5	4	4	4	4	4	5	5	5	5	5	4	4	4	4	5	5	5	5	5	4	4	4	4	5	5	5	5	5	2	0	0	0	9	7	7	16	14	4	4	4	5	5	5	5	5
4	11	2	4	4	4	4	5	5	4	5	4	4	5	5	5	5	5	5	4	5	5	5	5	4	5	4	4	5	5	4	4	6	2	0	0	0	8	10	7	16	17	5	5	5	5	5	5	5	5
4	11	1	5	4	5	5	5	5	4	5	5	4	5	5	5	5	4	5	5	5	5	5	5	5	5	4	5	5	5	5	5	7	2	2	0	0	12	11	7	15	16	4	4	4	3	4	4	4	4
4	11	1	5	4	5	5	5	5	4	5	5	5	5	4	5	5	5	5	4	5	5	4	5	5	5	5	5	5	5	5	5	8	2	2	0	0	10	9	7	16	13	5	4	4	4	3	4	3	3
4	11	2	5	5	5	5	5	5	5	5	4	5	5	4	4	5	5	5	4	5	5	5	4	5	5	5	5	4	5	5	4	8	2	0	0	0	9	11	7	16	16	5	5	5	5	5	5	5	5
4	11	1	3	3	5	5	4	4	3	3	3	4	5	4	5	5	5	5	4	5	5	5	5	3	5	4	5	5	3	5	4	1	2	0	0	0	4	10	7	15	9	3	3	4	4	3	4	5	4
4	11	2	4	5	5	5	5	5	5	5	5	4	5	5	5	5	5	5	5	5	5	5	5	5	5	5	5	5	5	5	5	8	2	2	0	0	11	11	7	16	17	5	5	5	5	5	4	4	4
5	11	2	3	4	4	4	4	3	3	3	3	3	3	3	4	3	3	4	4	3	3	4	3	3	4	4	4	4	3	3	3	8	2	2	2	2	12	10	6	13	10	4	3	5	3	3	3	4	3
4	11	2	4	4	4	4	4	5	4	4	5	5	5	4	5	5	5	5	5	5	5	5	5	5	5	5	5	5	5	5	5	8	2	0	0	0	12	10	7	15	11	4	4	4	4	3	3	3	4
6	11	1	4	4	4	4	5	4	4	4	4	4	4	5	5	5	5	5	4	5	5	5	4	5	5	5	5	4	4	5	5	8	2	0	0	0	11	9	5	13	10	4	3	4	4	4	4	4	3
5	11	2	4	4	3	3	5	5	5	4	4	5	5	4	4	3	5	3	2	4	4	4	3	4	5	4	4	3	4	3	4	5	2	0	2	2	10	8	7	15	10	4	4	5	5	4	4	4	4
5	11	2	4	5	4	5	5	5	4	5	4	4	5	4	5	4	4	5	5	4	5	4	5	4	4	4	5	5	4	4	5	6	0	2	0	2	11	11	7	13	16	3	2	3	3	2	3	2	2
4	11	2	4	5	4	5	5	5	4	5	4	4	5	4	5	4	4	5	5	4	5	4	5	4	4	4	5	5	4	4	5	6	0	2	0	2	11	11	7	13	16	5	5	2	5	5	5	4	3
6	11	2	5	5	5	5	5	5	5	5	5	5	5	5	5	5	5	5	5	5	5	5	5	5	5	5	5	5	5	5	5	8	2	2	0	0	11	9	6	17	18	5	5	5	5	5	5	5	5
4	11	2	4	4	4	4	5	4	4	4	5	4	4	4	4	4	5	4	4	5	4	4	4	4	4	4	5	4	4	4	5	8	2	0	0	0	12	10	7	12	12	5	5	5	5	5	5	5	5
4	11	2	4	4	4	5	4	5	4	4	5	4	4	4	4	4	4	5	5	5	5	4	4	4	4	5	4	4	5	5	5	6	2	0	0	2	12	10	7	16	13	4	4	4	3	3	5	5	5
6	11	1	2	2	3	4	4	3	2	4	3	4	3	4	2	2	4	2	1	5	4	4	3	5	5	1	3	5	4	3	4	6	0	2	0	0	9	8	4	13	15	5	5	5	5	5	5	5	5
6	11	2	2	4	2	2	2	5	2	2	3	2	3	3	5	5	4	5	2	5	5	5	2	2	5	2	2	2	2	2	2	8	2	0	0	0	12	8	7	17	14	4	5	3	5	1	4	4	3
6	11	2	3	3	3	3	4	4	5	4	4	5	3	4	5	4	5	4	5	4	5	4	4	4	5	5	5	5	4	4	5	6	2	0	0	0	11	8	5	17	18	3	4	5	4	5	3	4	5
6	11	1	4	4	2	5	4	4	5	2	4	4	3	4	5	5	5	5	5	5	5	5	4	4	2	3	2	4	3	5	3	7	2	0	0	0	11	11	5	17	18	4	4	4	3	3	3	3	3
4	11	1	4	5	5	5	4	4	4	5	5	5	5	4	5	4	4	4	4	5	5	5	4	4	4	5	5	4	5	5	4	6	2	0	0	2	10	11	7	12	11	5	5	5	5	5	5	4	4
4	11	2	5	4	4	5	4	4	5	5	5	4	4	5	4	4	4	4	5	5	5	5	5	4	4	4	4	4	4	5	5	8	2	0	0	0	10	11	7	16	15	4	4	3	4	4	4	3	3
6	11	2	5	5	5	5	5	5	5	5	5	5	5	5	5	5	5	4	5	5	5	5	3	5	5	5	5	5	5	5	5	8	0	0	2	0	7	7	5	10	16	4	4	3	4	4	4	4	4
6	11	2	5	5	5	5	5	5	5	5	4	4	4	5	5	5	5	5	3	5	5	5	4	5	5	5	5	5	5	5	5	7	2	2	0	0	11	10	5	15	18	4	4	5	1	2	4	3	1
6	11	2	4	5	4	5	5	5	4	5	5	5	5	5	5	5	5	5	5	5	5	5	5	5	5	5	5	5	5	5	5	8	2	2	0	0	12	8	6	17	17	5	5	5	5	5	5	5	5
6	11	1	4	4	4	4	4	4	4	4	4	4	4	4	4	4	4	4	4	4	4	4	4	4	4	4	4	4	4	4	4	7	2	2	0	0	12	6	5	17	17	4	4	4	4	4	4	4	4
5	11	1	4	5	5	4	5	5	3	4	4	4	3	5	5	3	3	5	5	5	5	5	4	5	5	5	5	5	5	5	5	7	2	2	0	2	10	10	5	15	15	4	4	4	4	4	4	4	4
6	11	1	3	2	3	4	1	4	3	2	5	1	4	3	5	1	5	5	3	5	5	5	5	3	4	4	4	4	4	5	3	8	2	0	0	0	11	6	6	12	18	5	4	4	3	4	4	4	4
5	11	1	5	5	5	5	5	5	4	5	3	1	5	1	5	1	5	5	5	5	5	5	1	5	5	5	5	5	5	1	5	4	0	0	0	0	11	9	6	17	16	4	4	4	4	4	4	4	4
6	11	1	4	4	4	4	5	5	4	4	5	5	5	5	5	5	5	5	5	5	4	4	5	5	4	4	4	5	5	5	4	7	0	0	2	0	4	9	5	9	0	4	5	5	4	5	5	5	5
5	11	1	2	3	3	4	4	4	4	4	3	4	4	4	4	4	4	5	5	4	5	5	5	4	3	4	3	4	3	3	4	6	0	0	2	2	10	4	2	6	8	4	5	5	5	5	4	4	4
6	11	1	2	2	3	4	3	4	1	4	4	4	3	5	1	2	3	4	5	5	4	3	3	2	3	4	3	2	3	4	4	7	2	0	0	0	8	7	5	9	10	3	4	4	4	3	2	4	3
5	11	1	3	4	3	4	4	4	2	2	5	3	3	4	5	5	5	5	5	5	5	5	5	4	5	5	4	3	3	4	2	8	2	2	2	2	12	11	7	13	17	4	4	4	4	2	3	3	4
6	11	1	4	4	4	4	5	5	4	4	4	4	4	5	5	4	5	5	4	4	4	4	5	4	4	4	4	4	4	4	4	7	0	0	0	0	11	9	5	17	17	5	5	4	4	4	4	4	4
4	11	1	4	5	5	4	5	5	5	4	5	4	5	5	4	5	4	5	5	5	5	5	5	5	5	5	4	5	5	5	5	8	2	2	2	0	11	11	7	12	15	4	4	3	3	3	3	4	3
4	11	2	4	4	5	5	4	4	5	4	4	5	5	4	5	4	5	5	4	5	5	5	4	4	5	4	4	5	4	5	4	8	2	0	0	0	11	11	7	16	17	4	4	4	4	4	3	4	4
6	11	2	5	5	5	5	5	4	5	4	5	5	5	5	5	5	5	5	5	5	5	5	5	5	5	5	5	5	5	4	5	8	2	2	0	0	12	9	5	17	17	4	4	5	4	4	4	3	4
4	11	2	4	4	5	4	4	5	2	5	4	4	4	4	4	4	5	4	4	5	5	5	4	4	4	3	4	4	4	4	4	7	0	2	2	0	10	5	4	15	17	5	5	4	4	4	4	4	5
6	11	2	4	3	3	4	4	4	3	3	4	4	4	4	5	5	5	5	4	5	5	5	4	4	4	4	3	3	4	5	3	8	0	0	2	0	11	8	6	9	16	4	5	4	5	4	5	4	4
6	11	2	3	3	4	3	5	5	2	4	5	5	4	5	5	5	5	4	4	5	5	5	5	4	3	3	5	5	4	5	4	8	2	2	0	0	9	8	7	9	12	5	5	4	3	5	5	5	5
6	11	2	3	3	4	4	5	3	2	4	5	3	4	5	5	5	5	5	4	5	5	5	5	4	4	4	3	4	3	5	5	8	2	2	0	0	11	8	6	8	16	5	5	4	3	3	4	4	3
4	11	1	4	5	4	5	5	3	5	5	5	5	5	5	5	5	4	5	5	5	5	5	5	4	3	5	2	5	5	5	5	6	2	0	0	0	12	8	6	15	12	4	4	4	4	4	4	4	4
4	11	1	2	4	4	4	4	2	2	4	4	2	4	2	5	4	5	5	4	5	5	5	4	4	2	4	4	2	1	4	5	3	0	2	2	0	10	5	3	13	10	5	5	5	2	4	4	4	3
4	11	1	3	4	2	3	4	2	3	1	3	3	4	5	4	3	3	3	2	5	5	4	3	1	3	3	2	4	3	4	4	6	0	2	0	0	8	5	2	13	16	4	4	4	3	2	4	4	4
6	11	2	4	3	5	5	5	5	3	5	4	4	4	5	5	5	5	5	5	4	4	5	5	5	5	3	5	4	5	5	3	7	2	2	0	0	11	9	6	9	16	5	5	2	3	5	3	4	3
6	11	1	4	4	4	5	4	5	5	4	4	4	4	5	5	5	5	5	5	5	5	5	5	4	5	5	4	5	4	5	4	7	2	2	0	0	11	5	5	7	15	5	5	4	4	5	4	5	5
6	11	2	5	4	4	5	5	5	5	4	5	5	5	4	5	4	5	5	4	5	5	5	4	5	5	5	5	4	3	4	4	7	2	2	0	0	11	9	7	9	16	5	5	4	4	3	4	4	5
4	11	2	3	5	3	2	4	5	4	4	4	3	3	3	5	5	5	5	5	5	5	5	5	3	4	5	5	5	5	5	5	6	0	2	0	2	10	3	1	12	14	5	5	4	5	5	5	4	5
4	11	1	5	4	3	5	4	4	2	4	4	5	5	4	5	5	5	4	5	5	4	5	5	1	2	3	3	4	1	4	2	7	0	0	0	0	12	3	5	15	13	4	4	2	2	3	4	4	4
6	11	1	3	4	3	2	2	4	4	4	4	2	2	5	5	4	5	5	3	2	3	4	5	5	5	5	5	5	5	5	5	5	0	0	0	0	10	4	7	8	15	3	4	3	5	5	5	4	3
4	11	1	3	1	4	4	4	3	3	3	4	3	3	4	5	4	5	5	5	5	5	5	4	4	4	5	5	4	5	4	5	6	0	2	0	0	10	6	3	15	13	5	5	5	2	4	4	4	3
4	11	2	5	1	2	4	5	5	5	1	3	1	5	5	5	5	3	3	5	5	5	5	3	1	2	2	5	5	1	5	4	6	2	0	2	0	9	5	4	12	16	5	5	1	5	5	1	5	1
4	11	1	4	5	3	5	4	4	4	4	4	4	4	4	5	5	5	5	5	5	5	5	5	5	5	5	5	5	5	5	5	5	0	0	0	2	10	5	1	14	10	5	5	5	5	5	5	5	5
4	11	2	4	3	4	4	5	5	5	4	5	4	4	4	5	5	1	4	4	5	5	5	5	3	5	3	4	4	4	5	4	4	2	0	0	0	11	4	4	15	10	5	5	5	5	5	5	5	5
6	11	2	4	3	4	5	5	5	4	4	4	4	4	5	5	5	4	5	5	4	4	5	5	3	4	4	4	5	3	4	5	8	2	2	0	0	9	7	6	8	15	4	5	5	5	5	4	5	4
6	11	1	4	3	3	5	5	3	5	4	4	3	4	5	5	5	1	3	5	4	4	5	3	4	3	4	5	5	4	5	4	7	2	2	0	0	11	9	7	8	16	4	5	3	4	2	4	5	3
4	11	1	2	3	3	3	5	5	3	2	3	2	3	4	5	5	5	5	5	5	5	4	5	1	1	2	1	1	1	1	3	1	0	0	0	2	6	3	0	9	8	5	5	4	5	4	4	5	5
5	11	2	3	3	4	2	5	5	4	3	4	3	4	4	4	3	5	5	5	5	5	5	3	4	4	4	5	5	4	4	3	8	0	0	2	2	10	9	4	10	8	5	5	5	5	5	5	5	5
6	11	1	5	5	5	5	5	5	5	5	5	5	5	5	5	5	5	5	5	5	5	5	5	5	5	4	4	4	5	5	5	8	2	0	0	0	9	8	6	10	10	5	5	5	5	5	5	5	5
5	11	1	5	5	5	5	5	5	5	5	5	5	5	5	5	5	5	5	5	5	5	5	5	5	5	5	5	5	5	5	5	8	0	0	2	2	8	9	5	4	5	4	4	4	4	4	4	4	4
5	11	1	3	2	3	4	4	4	3	3	4	4	4	3	5	5	4	5	4	5	5	5	4	4	5	4	4	3	4	4	3	8	0	0	2	2	6	8	7	13	10	4	4	4	4	4	5	5	5
4	11	2	4	2	5	3	4	5	2	4	4	3	5	2	4	2	4	5	4	4	4	2	3	4	2	1	5	4	3	5	4	6	2	2	0	2	12	10	3	14	10	4	5	4	3	3	2	2	3
4	11	2	5	5	5	5	5	5	5	5	5	5	5	5	5	5	5	5	5	5	5	5	5	5	5	5	5	5	5	5	5	8	2	2	0	2	12	10	6	16	15	5	5	5	5	5	5	5	5
5	11	1	4	4	4	4	2	3	5	5	5	5	4	5	5	5	5	5	5	4	4	5	3	5	5	5	4	5	4	4	3	8	2	0	2	2	8	4	2	15	0	5	5	5	5	5	5	5	5
6	11	2	4	5	4	4	5	5	5	5	4	5	5	2	5	5	5	5	5	5	5	5	3	5	5	5	4	5	5	4	4	6	2	0	0	0	9	8	7	5	15	4	4	4	4	4	4	4	4
5	11	2	3	3	5	4	5	4	4	3	4	5	3	3	5	4	5	5	3	4	5	4	3	3	3	3	5	4	4	5	4	8	2	0	2	2	8	5	2	8	5	4	4	3	4	3	5	5	5
5	11	1	4	4	5	4	5	5	4	5	5	5	5	5	5	5	5	5	5	5	5	5	5	5	5	5	5	5	5	5	4	8	0	0	2	2	10	6	5	17	0	5	5	5	5	5	5	5	5
6	11	1	4	4	3	5	5	5	4	4	5	4	4	4	5	5	5	5	5	5	5	5	4	4	4	5	5	5	4	5	5	8	2	0	0	0	9	8	3	5	8	5	5	4	5	5	3	5	5
5	11	1	5	4	5	5	5	4	5	5	5	4	5	4	5	4	5	5	4	4	4	5	4	5	5	5	5	5	5	5	5	8	2	0	2	2	10	10	5	11	12	5	5	5	5	5	4	5	5
4	11	2	4	4	3	4	5	4	3	4	4	4	5	4	5	5	4	4	4	5	3	4	4	4	5	4	5	5	5	4	4	6	2	2	0	2	12	10	2	14	12	4	5	4	3	3	2	2	2
6	11	1	4	5	2	2	4	2	4	5	5	5	2	5	5	5	5	5	4	4	2	4	4	5	4	5	5	2	4	4	2	5	0	2	2	0	6	4	0	5	5	4	4	4	3	4	4	4	4
6	11	1	2	1	1	2	5	5	1	3	2	1	5	4	4	3	2	1	1	1	1	2	3	1	1	1	1	5	5	3	1	5	0	0	0	0	11	5	3	9	1	2	1	3	2	2	2	3	2
6	11	2	5	4	4	5	5	4	3	5	5	5	5	5	5	5	5	5	5	5	5	5	5	4	5	5	5	5	4	4	5	8	2	0	0	0	12	10	6	10	15	5	5	5	4	4	4	4	5
6	11	2	2	5	3	5	4	2	3	5	5	2	3	5	5	4	5	5	5	3	4	5	3	3	3	4	3	4	4	4	4	7	2	0	0	0	6	8	5	7	11	4	4	4	5	4	5	3	5
4	11	1	4	5	3	3	3	2	4	3	5	5	5	4	5	4	4	5	4	5	4	3	4	4	5	5	4	4	4	5	4	8	2	2	0	2	12	10	1	15	20	5	5	5	5	5	5	5	5
5	11	2	4	4	5	5	5	5	4	5	5	5	4	3	5	5	5	5	5	5	5	5	5	4	5	5	5	4	5	4	5	8	0	0	2	2	10	9	7	16	15	5	5	5	5	5	4	5	4
5	11	2	4	5	5	3	5	4	3	5	5	5	5	4	5	4	5	5	5	5	5	5	5	5	5	5	5	4	4	5	4	8	2	0	2	2	10	11	7	14	5	4	4	4	3	5	3	5	3
6	11	1	4	3	5	5	5	5	4	4	5	5	3	5	5	4	5	5	3	5	5	5	4	4	5	5	4	3	5	3	5	8	2	2	0	0	10	9	6	12	15	4	4	3	3	4	5	4	3
4	11	1	4	3	3	5	5	5	4	3	5	5	5	5	5	5	5	5	4	5	5	5	5	4	5	5	5	4	5	4	3	8	2	2	0	2	10	11	5	16	16	5	4	5	3	3	3	4	5
4	11	1	4	4	4	4	4	5	3	3	4	5	3	5	5	5	5	5	2	4	4	4	3	2	3	4	2	1	2	2	1	8	0	0	0	2	11	9	3	13	12	4	3	4	3	4	4	4	4
6	11	1	5	4	5	5	5	5	5	4	5	5	5	5	5	4	5	5	5	5	5	5	5	4	5	5	5	5	4	5	5	7	2	0	0	0	12	10	6	9	14	4	4	3	2	2	2	2	5
6	11	1	4	2	3	4	5	5	3	4	5	4	5	5	5	5	5	5	4	5	5	5	3	4	3	4	5	5	4	4	5	8	2	2	0	2	7	9	6	11	14	5	5	5	5	4	4	5	5
5	11	2	4	3	4	4	5	5	3	5	5	4	4	5	5	5	5	5	5	5	5	5	4	3	5	5	5	5	5	5	4	8	2	0	2	2	8	10	3	12	5	4	4	4	4	5	4	5	4
5	11	1	2	4	4	5	4	3	3	2	3	3	3	2	5	5	2	5	4	5	5	5	5	3	3	5	5	5	3	5	3	8	2	0	0	0	4	7	4	12	5	4	4	4	4	4	4	4	4
4	11	2	5	5	5	5	5	5	5	5	5	5	5	5	5	5	3	5	5	5	5	5	4	5	5	5	5	5	5	5	5	8	2	2	0	2	10	9	1	16	16	5	4	4	4	4	4	4	4
4	11	2	4	4	4	4	4	5	5	3	4	3	4	1	5	4	4	5	5	5	5	5	5	5	5	4	5	5	5	4	5	7	2	2	0	0	10	7	4	14	12	3	4	4	4	4	4	4	3
5	12	2	2	2	4	2	5	2	2	2	4	2	4	4	4	5	4	5	5	5	4	5	4	2	4	5	5	5	4	4	2	8	0	0	2	2	10	10	7	8	12	2	3	4	3	4	3	2	3
5	12	1	3	3	4	5	5	5	4	5	5	4	4	5	5	5	5	5	5	5	5	5	4	5	5	5	5	5	5	5	4	8	2	0	0	2	8	9	3	15	5	5	5	5	5	5	5	5	5
5	12	2	4	4	4	4	4	4	4	4	4	4	4	4	5	5	5	5	5	5	5	5	5	5	5	5	5	5	4	5	4	8	2	0	2	2	12	8	5	11	0	5	5	5	5	5	5	5	5
6	12	1	4	3	4	4	5	5	3	4	4	5	3	5	5	4	5	5	3	3	3	5	4	5	5	5	5	5	5	3	4	6	2	2	0	2	7	9	6	3	5	4	4	4	4	4	3	3	3
5	12	2	4	3	5	5	5	5	5	4	3	4	4	5	5	5	5	5	5	5	5	5	4	5	4	5	5	5	5	5	4	1	0	2	0	0	4	0	0	0	0	4	4	4	4	4	4	4	4
5	12	2	4	4	4	5	5	5	4	4	5	5	4	5	5	5	4	5	5	4	4	4	5	4	5	5	5	4	4	4	5	5	0	0	0	0	4	3	4	3	8	5	5	5	4	4	4	4	5
5	12	2	1	2	3	4	5	4	3	2	1	2	3	4	5	4	3	2	2	3	4	3	2	1	2	3	4	4	3	2	1	5	0	2	0	0	0	2	0	1	0	1	1	1	1	5	4	3	2
5	12	2	4	3	3	4	5	5	3	3	5	5	5	3	5	5	5	5	5	5	5	5	5	4	5	5	5	5	5	5	5	6	0	0	0	0	4	5	2	5	2	5	5	5	5	5	5	5	5
6	12	1	3	2	4	3	5	5	5	3	2	5	3	4	5	3	4	3	2	3	2	2	3	4	4	3	3	2	2	4	3	7	0	0	0	0	8	8	4	13	7	4	5	2	4	2	4	4	4
6	12	1	1	1	2	1	4	5	1	1	4	2	1	5	5	4	5	5	3	5	3	3	3	1	4	1	1	4	1	4	3	8	2	0	0	0	9	11	7	12	0	4	4	3	4	4	4	3	4
5	12	2	4	4	2	1	5	5	3	5	4	3	5	5	5	3	5	5	1	4	2	4	5	4	4	4	4	4	4	4	4	7	0	2	0	0	4	2	4	4	10	1	2	3	4	4	3	2	1
6	12	2	2	4	3	5	5	5	3	3	4	3	3	4	4	4	4	3	3	4	2	4	5	4	4	4	3	2	3	3	5	7	0	0	0	2	9	2	3	7	13	4	5	5	3	3	4	3	4
4	12	2	4	2	5	5	5	4	2	4	4	5	4	5	4	3	3	4	3	5	4	5	3	4	5	5	5	4	3	4	3	7	2	2	0	2	12	10	6	15	17	4	4	2	2	2	4	5	4
6	12	1	5	5	5	5	4	4	2	4	5	5	4	3	5	4	5	5	5	5	5	5	5	5	5	4	5	5	4	5	5	8	2	0	2	0	10	9	4	5	13	4	5	3	5	3	3	5	3
4	12	2	5	4	5	4	5	5	5	5	5	5	4	5	5	5	5	5	5	5	5	5	4	5	5	5	5	5	5	5	5	8	2	2	0	2	12	10	7	12	13	5	5	5	5	4	4	2	5
4	12	2	5	4	5	4	4	5	4	4	5	5	5	5	5	5	5	4	5	5	5	5	5	4	5	5	4	5	4	3	3	8	2	2	0	2	12	11	7	15	14	1	1	1	1	1	1	1	1
6	12	2	3	4	4	1	5	5	4	3	4	5	4	5	5	4	4	5	1	3	2	3	4	4	4	4	3	4	4	3	4	8	2	0	0	0	9	11	7	17	13	3	4	2	3	1	4	3	3
6	12	1	4	4	5	5	5	5	4	5	4	5	5	5	5	5	5	5	5	5	5	5	5	4	5	5	5	4	3	5	5	8	2	0	0	2	11	8	4	17	15	5	5	4	5	5	5	5	4
4	12	2	4	3	5	3	4	3	2	5	5	5	5	4	5	5	5	4	4	5	5	5	4	4	5	5	4	5	4	4	5	8	2	2	0	2	12	9	7	15	13	5	5	4	5	5	4	4	5
4	12	2	2	5	4	3	4	2	3	3	3	3	5	5	5	5	5	3	5	2	2	2	4	3	5	3	3	3	3	3	3	6	2	2	0	2	12	10	7	16	9	3	5	5	5	5	5	5	5
6	12	1	3	2	3	5	4	4	4	2	4	3	5	5	5	4	5	5	3	5	4	5	3	4	4	3	4	5	2	3	2	7	2	0	2	2	6	6	2	15	15	4	4	4	4	4	4	4	3
4	12	2	4	3	1	4	1	4	1	1	4	2	2	5	5	4	3	2	4	3	4	4	3	1	3	3	3	2	4	5	3	7	2	2	0	0	11	10	6	15	11	3	4	4	5	2	3	3	3
4	12	1	4	5	3	4	5	5	3	4	5	3	2	3	5	3	2	4	2	5	3	4	4	5	3	5	5	4	2	5	3	8	2	2	0	2	12	10	7	15	10	5	3	4	5	2	4	4	5
5	12	2	4	3	3	4	4	4	3	4	3	4	4	3	5	5	5	5	5	5	5	5	5	3	3	3	3	3	3	3	3	8	0	2	2	2	6	5	4	3	12	1	4	5	3	4	3	2	4
4	12	1	4	2	4	4	5	4	3	3	4	5	3	2	5	5	5	5	5	5	5	4	4	4	4	3	4	3	3	4	3	8	2	2	0	2	12	10	7	15	11	5	5	5	5	4	4	3	4
4	12	2	4	3	4	5	2	4	2	5	5	2	5	2	5	2	5	1	1	5	5	5	2	2	5	5	3	2	3	5	5	8	2	2	0	2	12	11	7	15	9	2	5	5	1	5	2	4	3
4	12	1	5	5	5	5	5	5	4	5	5	5	3	4	5	4	5	5	4	5	4	4	5	3	5	5	5	4	4	5	4	8	2	2	0	2	11	10	7	15	13	5	5	4	5	5	4	5	5
4	12	2	4	5	4	4	5	5	4	5	5	4	5	5	4	5	5	5	4	5	5	5	3	4	5	4	4	4	4	5	5	6	2	2	0	2	12	8	7	15	11	4	5	4	5	5	5	5	5
5	12	1	5	5	5	4	5	5	5	4	4	4	5	5	5	2	2	5	3	3	5	5	4	5	5	5	2	4	4	4	3	4	0	0	0	2	2	3	0	0	7	5	4	5	5	5	5	5	5
4	12	2	4	5	4	4	5	4	3	3	3	4	3	5	5	4	5	5	5	5	5	5	4	3	5	4	3	3	3	4	4	8	2	2	0	2	11	11	7	16	9	5	5	5	5	5	5	5	5
6	12	1	3	4	2	3	4	3	3	4	4	3	3	4	4	3	3	4	3	4	5	3	2	3	4	4	3	1	3	4	2	8	2	0	0	2	10	9	3	14	13	2	2	3	2	2	1	2	4
5	12	1	5	4	3	2	1	3	2	1	3	2	1	5	1	2	3	4	5	4	3	2	1	1	1	2	2	3	3	4	4	5	0	0	0	0	4	1	2	2	2	3	4	2	4	2	3	3	3
4	12	1	4	3	4	3	3	2	2	4	4	5	5	3	4	4	4	4	4	4	3	3	3	3	3	3	3	3	3	3	4	8	2	2	0	2	11	10	7	15	14	3	4	4	3	4	4	3	3
4	12	1	4	3	5	2	5	5	1	4	3	4	2	5	5	4	3	3	5	5	5	5	4	2	3	3	3	4	2	2	2	8	2	2	0	2	11	11	7	14	12	1	1	4	2	1	2	5	1
4	12	2	1	2	2	4	5	4	2	4	4	5	4	1	5	4	5	4	4	5	4	5	5	2	4	2	3	4	2	4	1	7	2	2	0	2	9	11	7	16	15	3	4	3	4	4	4	3	2
4	12	1	1	2	1	2	2	3	2	3	3	4	1	1	5	5	5	5	5	5	5	5	5	1	1	3	3	3	3	1	4	5	2	2	0	2	12	10	7	14	9	3	4	4	2	4	3	3	3
5	12	1	4	5	5	3	1	4	5	5	2	5	3	4	3	4	2	4	3	5	5	5	4	5	5	5	5	5	5	5	5	8	0	0	0	0	6	7	4	4	0	5	5	5	5	5	5	5	5
6	12	1	4	4	5	5	5	5	4	4	5	5	3	5	5	5	5	5	3	5	5	5	5	3	5	5	5	5	2	3	4	8	2	0	0	0	12	9	5	10	13	5	5	4	5	5	4	4	4
4	12	1	2	2	2	3	1	1	5	3	3	3	4	2	3	5	3	4	1	1	1	1	2	1	2	2	2	3	3	4	5	8	2	2	0	2	12	7	7	15	12	4	4	5	3	3	3	2	2
4	12	1	3	3	4	4	4	5	3	3	2	3	5	4	2	2	5	4	2	5	4	5	2	3	4	3	4	4	3	3	4	8	2	0	0	2	10	9	5	15	12	4	4	4	2	3	3	3	3
6	12	1	3	1	2	2	2	4	1	2	2	1	1	2	4	3	3	3	2	3	4	1	1	3	1	2	1	1	2	2	1	8	0	0	0	0	0	1	0	1	0	4	4	4	4	4	4	4	4
6	12	1	4	1	1	2	4	2	3	4	4	4	4	3	5	4	4	4	2	3	5	5	3	2	5	5	5	5	4	4	3	8	0	0	0	2	11	5	5	16	15	5	5	4	4	5	4	4	5
4	12	1	2	2	1	2	2	5	2	3	2	3	1	2	5	4	3	4	3	4	3	4	5	3	4	1	1	2	1	3	2	8	2	2	0	2	11	11	6	15	10	4	4	3	4	4	5	4	4
6	12	1	4	2	4	3	5	4	3	4	4	3	2	3	5	4	3	4	4	5	4	3	3	3	5	3	2	3	2	2	3	8	2	0	0	2	10	8	6	11	16	5	5	5	4	5	4	5	5
6	12	2	2	1	2	2	4	4	3	4	5	4	4	5	5	5	5	4	1	4	3	4	5	4	5	3	3	4	3	4	3	6	2	0	2	0	8	8	4	8	12	4	4	3	4	3	4	4	4
5	12	1	4	3	5	5	5	5	5	4	3	4	3	5	5	5	5	5	5	5	5	5	5	2	5	5	3	4	5	3	5	6	0	2	0	2	0	0	0	0	0	5	5	5	5	5	5	5	5
4	12	1	4	4	4	5	4	1	5	5	5	4	2	4	5	5	5	5	5	5	5	4	4	1	5	5	5	5	5	4	4	7	2	2	0	0	12	10	7	14	14	1	5	5	5	1	1	5	1
6	12	2	4	4	4	4	4	4	4	4	4	4	4	4	5	5	5	5	4	5	5	5	5	4	4	4	4	4	4	4	4	7	2	2	0	0	11	7	5	12	16	4	4	4	3	4	4	4	4
4	12	1	4	4	2	2	4	5	2	3	3	4	4	5	5	5	5	5	5	4	5	5	4	3	3	2	2	4	4	5	5	7	2	2	0	2	11	9	6	13	9	5	5	5	2	5	4	1	1
4	12	1	3	3	3	3	3	3	3	3	3	3	3	4	5	4	4	5	3	4	4	4	3	2	3	2	3	3	2	2	3	7	2	2	0	2	12	10	7	15	12	4	4	3	4	4	4	4	4
5	12	2	5	5	4	5	3	2	1	5	5	4	4	5	5	5	4	5	5	4	3	5	4	5	4	3	5	5	4	5	4	6	0	2	2	0	9	3	1	3	13	3	3	4	4	4	4	4	5
6	12	1	4	5	3	5	4	3	4	4	4	3	3	5	5	4	5	5	3	4	5	5	4	5	4	3	2	5	4	5	4	8	2	2	0	0	9	9	5	7	13	5	5	4	5	4	4	5	4
5	12	2	3	4	5	3	4	2	3	4	5	3	4	5	5	5	5	5	5	5	5	5	5	4	3	5	2	3	3	2	4	6	0	0	0	2	2	4	2	5	5	3	3	3	3	3	3	4	5
5	12	1	5	5	5	5	5	5	5	5	5	5	5	5	5	5	5	5	5	5	5	5	5	5	5	5	5	5	5	5	5	8	0	0	0	0	7	5	3	1	8	5	5	5	5	5	5	5	5
5	12	1	3	3	3	3	3	3	2	3	3	3	4	2	5	4	4	4	5	5	4	4	5	1	2	1	5	3	3	4	3	4	0	0	0	0	4	2	1	2	0	5	5	5	5	5	5	5	5
5	12	1	4	4	5	4	5	5	4	4	5	5	5	5	5	5	5	5	5	5	5	5	5	5	5	5	5	5	5	5	5	6	0	0	0	2	7	4	3	7	8	5	5	4	5	5	5	5	5
6	12	2	2	4	4	3	5	4	2	4	5	3	5	5	5	5	2	4	4	5	3	3	4	5	4	5	3	2	5	4	1	5	0	2	0	2	10	3	2	5	15	4	5	5	4	5	5	3	5
5	12	1	4	4	4	4	4	4	4	4	4	4	4	4	4	4	4	4	4	4	4	4	4	4	4	4	4	4	4	4	4	4	0	0	2	0	6	2	3	1	3	4	4	4	4	4	4	4	4
5	12	1	4	5	5	5	4	4	5	5	4	5	4	5	5	5	5	4	4	4	5	5	5	5	4	4	5	5	5	4	5	3	0	0	0	0	2	4	0	0	10	5	4	4	5	5	5	5	4
6	12	2	3	3	3	4	5	5	5	5	4	4	4	4	5	3	5	4	3	5	5	5	4	4	4	5	5	5	5	5	4	8	2	2	0	2	8	5	4	14	13	3	5	5	5	5	5	5	5
5	12	1	4	3	4	3	5	4	2	3	5	4	3	3	5	3	4	5	4	5	5	5	4	3	5	5	4	2	4	5	5	6	0	0	0	0	4	4	4	6	6	1	1	1	1	1	1	1	1
6	12	1	5	5	5	5	5	5	5	5	5	5	5	5	5	5	5	5	5	5	5	5	5	5	5	5	5	5	5	5	5	7	2	2	2	2	11	10	7	15	3	5	5	5	5	5	5	5	5
6	12	1	5	4	5	5	3	5	5	5	5	4	5	5	4	1	4	4	1	4	1	5	5	5	5	5	5	5	5	5	4	8	2	2	0	2	9	6	6	14	5	3	4	5	5	4	3	5	4
4	12	2	4	3	5	4	4	4	4	5	4	5	4	5	1	1	3	3	1	2	3	5	2	4	5	2	5	5	5	4	1	6	0	0	0	0	12	3	1	13	14	1	1	5	1	5	1	1	5
5	12	1	2	2	3	2	4	5	3	3	2	2	3	4	4	1	1	1	4	4	4	3	1	3	2	2	3	3	3	4	3	5	0	2	0	2	3	3	1	12	9	3	3	5	3	2	1	2	3
4	12	2	5	1	5	5	5	5	5	5	5	5	5	5	5	5	5	5	5	5	5	5	5	5	5	1	5	5	5	5	5	8	2	2	2	2	11	4	0	9	12	5	5	3	3	3	2	4	3
6	12	1	5	5	5	3	4	5	5	5	5	5	5	5	4	2	5	5	1	5	4	4	3	5	5	5	5	4	4	5	5	2	2	0	0	0	5	7	2	4	5	3	3	3	3	3	3	3	3
5	12	1	4	3	4	4	5	5	5	5	5	5	4	5	5	5	5	5	4	5	5	5	5	5	5	5	5	4	3	5	5	5	0	0	2	2	8	7	3	9	14	4	4	5	4	4	4	5	1
4	12	2	2	3	4	2	5	3	2	3	4	4	5	4	5	4	5	5	4	5	5	5	5	1	2	1	2	3	4	4	1	0	0	2	0	0	8	0	0	8	11	3	4	3	3	3	4	3	3
6	12	1	4	5	3	4	5	5	5	4	5	5	3	4	5	5	5	5	5	5	5	5	5	5	5	5	5	5	5	5	5	8	2	2	2	2	10	10	7	8	5	5	3	5	5	3	5	5	2
6	12	2	4	4	4	4	4	4	4	4	4	4	4	4	4	3	4	4	4	3	3	3	1	3	3	3	3	3	3	3	3	7	2	0	0	0	8	6	7	6	10	4	5	4	2	3	4	3	4
4	12	1	5	5	5	5	5	5	5	5	5	4	5	5	5	5	5	5	5	5	5	5	5	5	5	5	5	5	5	5	4	4	2	2	0	2	10	1	1	12	12	4	4	4	4	5	4	4	4
6	12	1	4	5	5	2	5	5	5	3	3	4	3	5	5	5	5	5	5	5	3	4	5	1	2	3	2	1	4	3	1	6	2	2	2	2	10	5	3	7	11	4	4	4	4	4	4	4	4
6	12	1	1	1	1	1	3	1	5	4	1	1	1	1	5	5	1	1	5	5	1	5	5	1	5	1	1	1	1	1	1	4	2	0	0	0	0	4	2	3	0	4	3	2	2	3	3	2	2
5	12	2	4	4	3	4	4	4	3	3	4	4	3	4	4	3	3	3	3	4	4	4	3	4	4	4	4	4	4	4	3	5	0	0	0	2	4	4	2	17	9	4	3	3	4	3	3	3	3
5	12	2	5	5	5	5	5	5	5	5	5	5	5	5	5	5	5	5	5	5	5	5	5	4	4	4	4	5	5	4	4	7	2	0	2	0	10	4	1	16	16	5	5	5	5	5	5	5	5
4	12	2	4	5	4	5	5	5	5	4	4	5	5	5	5	4	5	5	4	5	4	5	5	5	5	4	5	3	4	4	4	7	2	2	2	2	12	3	1	11	7	4	4	5	3	3	4	2	3
5	12	1	4	4	4	3	5	5	5	4	4	4	4	5	5	4	4	5	4	5	5	5	4	5	5	5	5	5	5	5	5	7	0	2	2	2	12	4	4	11	13	2	1	4	5	4	2	3	2
6	12	1	4	4	4	4	5	4	3	4	3	4	3	4	4	4	4	4	4	4	4	4	4	5	5	5	5	4	4	4	4	7	2	2	2	2	7	10	7	11	8	4	4	4	4	5	5	5	5
6	12	1	2	2	2	2	4	4	4	4	5	3	1	2	4	1	2	5	2	5	4	5	3	2	3	3	1	4	1	5	5	4	2	0	0	0	7	6	6	6	8	4	5	3	3	2	3	3	2
5	12	2	3	3	2	2	1	3	3	4	1	3	4	5	5	3	3	3	3	3	4	3	3	3	2	2	4	4	2	4	1	7	2	0	0	2	1	3	3	12	12	4	4	4	4	3	3	1	2
6	12	1	4	3	4	4	5	5	4	3	3	3	3	4	5	5	5	5	5	5	5	5	5	5	5	5	5	5	4	4	4	7	2	2	0	0	4	5	7	6	0	4	4	3	3	4	4	3	3
6	12	1	3	2	2	2	5	5	1	1	3	1	5	3	4	4	5	5	5	5	4	5	5	5	3	1	3	2	1	1	4	2	2	0	0	0	5	5	0	8	5	4	4	3	3	3	4	3	4
4	12	1	4	4	5	4	4	5	3	4	4	4	4	3	4	5	5	4	5	5	5	5	4	4	4	5	4	4	3	4	4	8	0	2	0	0	10	3	1	14	13	3	2	4	3	2	2	3	2
4	12	1	3	2	2	2	3	4	2	4	3	3	2	4	3	3	1	2	3	3	4	5	2	3	3	3	2	3	4	4	2	6	0	0	0	2	8	8	7	12	0	3	3	1	1	1	2	2	2
6	12	2	4	5	3	4	5	5	3	5	5	5	4	5	5	5	5	5	5	5	5	5	5	4	5	5	5	5	5	5	5	8	2	2	2	0	12	10	7	11	18	5	5	5	5	5	5	5	3
6	12	2	4	2	2	3	4	3	2	2	4	3	2	2	5	5	5	5	4	4	4	4	3	4	4	4	4	4	3	3	2	6	0	2	0	0	12	9	7	9	16	4	4	4	4	4	4	4	4
6	12	2	4	2	2	3	3	2	2	4	4	3	3	4	5	5	5	5	5	4	3	4	3	4	4	4	4	3	4	4	2	8	0	2	0	0	11	10	5	12	15	4	4	4	4	4	4	4	4
5	12	2	5	5	5	5	5	5	5	5	5	5	5	5	5	5	5	5	5	5	5	5	5	5	2	2	2	2	2	2	2	7	0	0	0	2	8	11	5	11	16	4	3	3	5	4	3	4	3
5	12	1	5	5	5	5	5	5	5	5	5	5	5	5	5	5	5	5	5	5	5	5	5	5	5	5	5	5	5	5	5	8	2	0	0	2	12	11	7	17	14	4	4	4	4	4	3	4	4
5	12	2	5	4	5	5	5	5	3	5	5	5	4	5	5	5	5	5	5	5	5	2	5	1	5	5	4	5	5	5	5	5	0	0	0	2	11	8	6	9	16	4	4	3	3	5	4	4	5
6	12	1	5	3	4	5	5	5	3	3	2	4	5	5	5	5	5	5	5	4	5	5	3	5	5	4	3	3	3	5	2	5	0	0	0	0	1	8	3	2	13	5	4	4	1	5	4	4	3
4	12	1	3	4	4	2	4	5	3	4	4	4	3	4	4	4	4	4	4	4	4	4	3	4	3	3	4	3	4	4	4	7	2	2	0	0	12	8	4	15	13	1	2	4	4	2	4	4	4
6	12	1	5	4	4	5	5	5	5	4	5	5	5	5	4	5	4	5	4	5	5	5	4	3	5	5	5	5	4	5	4	8	2	2	0	0	12	10	6	11	16	5	5	4	2	4	4	3	4
6	12	1	2	2	3	2	4	5	4	5	3	4	3	2	4	2	3	2	1	5	1	5	1	5	5	3	2	4	1	4	2	7	2	2	0	0	10	7	4	6	14	4	4	3	3	4	3	4	4
6	12	1	5	5	5	5	5	5	5	5	5	5	5	5	5	5	5	5	5	5	5	5	5	5	5	5	5	5	5	5	5	6	0	0	0	0	11	5	3	12	14	5	5	5	5	5	5	5	5
5	12	2	2	2	2	2	4	4	2	2	2	2	2	4	5	5	5	5	5	5	5	5	5	5	5	5	5	4	5	5	2	8	0	0	0	2	11	11	6	15	15	5	5	5	5	5	5	5	5
6	12	1	5	5	5	5	5	5	5	4	5	5	4	5	3	4	4	5	1	5	5	4	4	5	5	5	5	5	5	5	5	7	2	2	0	2	12	7	4	11	17	5	4	4	4	4	4	4	4
6	12	1	4	2	4	2	2	2	2	2	2	2	2	2	5	4	4	4	2	5	2	3	3	1	3	1	3	3	3	3	3	5	0	0	0	0	11	4	4	11	11	4	4	4	4	4	4	4	4
5	12	2	4	2	4	4	4	4	4	4	4	2	4	4	4	2	4	5	2	5	5	5	4	1	4	4	4	4	4	3	2	8	2	2	0	0	11	9	7	13	14	5	5	5	4	5	4	5	5
5	12	1	1	4	3	4	5	4	4	4	2	5	2	2	4	4	3	5	3	5	3	3	4	1	2	1	5	5	5	4	3	7	2	2	2	2	10	9	5	15	10	5	5	3	5	5	5	4	5
6	12	1	5	5	5	5	5	5	5	5	5	5	5	5	5	5	5	5	5	5	5	5	5	5	5	5	5	5	5	5	5	8	0	2	0	0	11	9	5	15	15	5	5	5	5	5	5	5	5
6	12	2	5	5	5	5	5	5	4	5	5	4	5	5	5	5	5	5	5	5	5	5	5	4	5	5	5	5	5	5	5	8	2	2	0	0	11	9	6	16	18	5	5	4	5	5	5	5	5
6	12	2	4	3	4	5	5	4	4	5	4	3	4	5	5	4	5	5	3	5	5	4	4	5	5	5	3	4	4	5	5	8	2	2	0	2	11	10	6	17	17	4	4	3	4	4	4	4	3
6	12	1	1	2	3	5	2	3	1	3	4	4	4	2	4	3	3	3	3	3	3	3	4	1	4	4	4	5	5	4	2	7	2	2	0	0	10	7	2	9	13	3	3	5	3	2	3	1	3
4	12	2	3	3	5	5	5	5	5	5	3	5	4	5	5	5	5	5	5	5	5	5	5	5	5	5	5	5	5	5	5	8	2	0	0	2	10	10	7	15	15	4	5	5	4	4	5	4	4
5	12	1	5	3	5	5	5	5	3	5	5	4	4	4	5	5	5	5	5	5	5	5	5	5	5	5	5	5	5	5	5	8	2	0	2	2	11	7	7	13	0	4	5	5	4	3	4	4	5
6	12	2	2	4	3	5	4	5	5	5	5	3	3	5	2	3	4	3	2	3	2	5	1	5	3	4	4	2	3	2	5	7	0	2	2	2	7	7	5	11	0	4	3	2	4	4	4	2	2
4	12	1	4	5	5	3	5	5	3	5	4	5	4	5	4	1	2	3	4	5	5	5	3	5	5	4	4	3	3	4	3	6	0	2	0	0	10	10	6	14	8	5	5	4	5	4	4	4	2
4	12	2	5	4	5	5	5	5	4	5	5	5	5	4	5	4	5	5	5	5	5	5	4	5	5	5	5	5	5	5	5	8	0	2	0	0	12	8	5	16	14	3	3	3	3	3	3	4	3
5	12	2	4	4	4	5	5	5	4	3	4	2	4	4	5	5	5	5	4	4	4	3	4	2	4	3	3	3	3	3	3	7	0	0	2	2	11	11	4	16	11	4	3	3	3	4	4	4	3
6	12	2	4	5	3	5	5	4	4	4	5	3	4	5	5	5	5	5	5	5	5	5	5	3	4	5	4	5	4	3	5	8	0	2	0	2	6	8	6	14	16	3	3	3	3	3	3	3	3
5	12	2	3	2	3	2	5	3	5	3	4	3	4	5	5	5	5	5	4	5	4	5	5	5	5	5	5	5	5	5	5	8	2	0	2	2	11	9	7	14	11	5	5	5	5	4	5	5	5
4	12	1	4	2	2	3	2	3	2	3	4	1	4	4	5	5	5	5	2	5	5	4	5	5	4	4	3	3	2	3	2	4	0	0	0	2	8	3	1	14	3	5	5	1	5	5	5	5	5
5	12	2	5	5	5	5	5	5	5	5	5	5	5	5	5	5	5	5	5	5	5	5	5	5	5	5	5	5	5	5	5	7	2	0	2	2	11	11	4	14	12	5	5	5	5	5	5	5	5
4	12	1	4	4	3	3	3	4	3	4	4	4	3	4	5	5	4	5	4	5	5	5	4	5	5	5	5	4	5	4	5	8	0	2	0	0	8	0	0	0	0	4	4	3	4	4	4	4	3
4	12	2	4	5	2	3	2	4	3	4	4	2	4	5	5	4	3	4	4	5	5	4	3	1	3	3	4	4	2	5	2	7	2	2	0	0	12	10	7	16	11	4	4	4	4	3	3	4	4
4	12	2	4	5	4	5	5	4	5	5	4	4	5	4	5	5	4	5	4	3	4	5	4	3	5	3	4	4	5	4	3	6	0	2	0	2	9	8	3	14	15	5	5	4	4	5	5	4	4
4	12	2	3	1	2	4	4	5	4	5	4	3	4	4	5	5	5	5	5	5	5	5	5	4	4	3	3	3	3	3	4	4	2	0	0	2	10	4	2	14	0	4	4	3	4	4	4	4	3
4	12	2	4	4	5	5	5	5	4	4	4	3	3	4	4	4	5	5	5	5	5	5	5	5	5	5	5	5	4	5	5	7	0	2	0	2	12	9	6	16	12	5	5	4	3	5	5	5	4
5	12	2	4	4	4	4	4	5	4	4	4	4	5	4	5	4	4	5	4	4	4	5	4	3	3	3	2	3	3	4	3	6	0	0	0	0	9	11	5	14	8	4	5	5	4	3	4	4	5
6	12	1	4	5	3	4	5	5	5	5	5	4	1	1	4	3	4	5	5	5	4	5	3	4	5	5	4	5	5	4	4	4	0	0	0	0	3	7	6	10	0	1	1	4	5	1	5	5	5
5	12	1	4	4	4	4	5	5	4	2	4	5	4	5	2	2	3	4	1	5	4	4	5	4	4	5	5	4	4	5	4	8	0	0	0	2	12	10	7	16	13	5	5	3	1	1	5	5	1
5	12	2	5	4	5	5	5	5	4	5	4	5	4	5	5	4	5	5	4	5	5	5	4	4	5	5	5	4	4	5	4	8	2	0	2	2	6	11	4	14	14	4	5	4	5	4	4	5	4
6	12	1	4	4	4	4	5	5	4	4	4	4	4	5	5	5	5	5	5	5	5	5	5	5	4	5	5	4	4	4	2	7	2	0	0	0	12	8	6	11	15	4	4	3	5	4	4	4	3
5	12	1	5	5	5	5	5	5	5	5	5	5	5	5	5	5	5	5	5	4	4	4	5	4	4	5	5	5	5	5	5	7	2	2	0	0	11	8	6	5	12	5	5	4	5	5	5	4	5
6	12	1	5	4	4	2	3	4	2	5	5	4	5	5	5	4	5	5	5	5	4	5	5	5	5	4	4	3	4	2	5	7	2	0	0	0	11	9	6	16	16	4	4	5	2	4	2	2	5
4	12	1	4	5	5	5	5	5	3	5	5	4	5	1	5	5	5	5	5	5	5	5	4	2	5	5	5	5	1	5	5	6	2	0	0	2	12	4	0	15	8	4	5	4	4	5	4	5	4
6	12	1	4	1	5	5	2	4	5	5	4	3	2	5	5	2	2	4	1	5	3	5	3	3	4	2	5	4	4	5	4	8	2	2	0	2	10	7	5	10	14	4	4	4	4	3	4	5	4
6	12	1	5	4	4	5	4	4	3	5	5	4	4	4	5	5	5	5	5	5	5	5	5	4	5	4	5	4	4	4	5	6	2	0	0	0	11	6	4	16	16	2	3	3	4	2	2	3	3
4	12	2	3	2	3	4	5	1	1	3	4	4	3	4	4	3	2	5	4	5	5	5	4	5	5	4	4	3	4	3	3	3	0	2	0	0	8	6	3	13	7	1	1	1	1	4	1	5	1
5	12	2	4	4	4	3	4	2	3	4	4	3	4	4	4	3	4	4	3	5	4	4	4	4	4	3	4	3	4	3	3	7	0	0	2	2	11	10	5	12	14	4	4	5	4	3	4	3	4
5	12	1	5	5	5	5	5	5	5	5	5	5	5	5	5	5	5	5	5	5	5	5	5	5	5	5	5	5	5	5	5	8	2	0	0	2	8	11	7	16	13	5	5	5	5	5	5	5	5
4	12	1	5	5	5	5	5	5	5	5	5	5	5	5	5	5	5	5	5	5	5	5	5	5	5	5	5	5	5	5	5	6	0	2	2	0	8	10	6	10	15	5	5	5	5	5	5	5	5
5	12	2	5	5	5	5	5	5	5	5	5	5	5	5	5	5	5	5	5	5	5	5	5	5	5	5	5	5	5	5	5	8	2	0	2	2	9	8	7	4	0	5	5	5	5	5	5	5	5
4	12	2	4	5	5	5	5	5	3	5	5	4	5	1	5	5	5	5	5	5	5	5	3	2	5	5	5	5	1	5	5	6	2	2	0	0	12	10	7	15	15	1	4	5	5	5	5	5	5
6	12	2	4	2	2	2	5	5	2	5	5	2	5	4	5	4	3	2	4	5	5	5	4	4	3	4	2	2	3	3	4	8	2	2	0	2	10	9	5	16	16	5	5	5	4	1	3	2	4
4	12	2	4	2	3	5	5	4	5	5	4	5	5	5	5	3	5	5	5	4	5	4	5	2	4	5	5	5	5	4	4	8	0	0	0	0	12	11	3	15	13	5	4	4	4	4	4	4	4
6	12	2	2	2	4	2	5	3	4	2	4	4	4	2	4	4	5	5	5	5	4	5	4	4	5	5	4	4	4	5	5	3	0	0	0	0	4	6	5	8	15	4	4	5	4	5	2	4	4
4	12	2	5	4	5	3	5	5	5	5	4	5	5	5	4	5	5	5	5	5	5	5	4	5	3	5	5	5	5	5	3	8	0	2	0	2	11	10	7	15	14	4	4	4	4	5	5	5	5
4	12	1	3	3	5	1	1	5	3	3	4	1	4	3	5	4	5	5	5	5	5	5	5	1	5	4	4	3	2	2	3	4	0	0	0	2	8	1	0	11	0	4	4	4	4	4	3	4	4
5	12	2	5	5	5	5	5	5	5	5	5	5	5	5	5	5	5	5	5	5	5	5	5	5	5	5	5	5	5	5	5	8	2	2	0	0	11	11	7	16	12	4	4	4	4	4	4	4	4
5	12	2	4	3	4	2	5	5	5	4	4	5	2	2	5	5	5	5	5	5	5	5	5	1	2	4	2	3	2	3	3	6	0	2	0	2	10	8	7	15	10	5	5	5	5	5	5	5	5
6	12	2	4	4	4	4	4	4	4	4	4	4	4	4	5	4	5	5	4	5	5	5	5	3	3	4	3	3	4	4	4	8	0	0	0	0	10	7	4	9	16	4	5	5	4	4	4	4	4
4	12	2	4	2	5	3	5	5	5	5	4	5	5	4	5	4	3	4	4	5	5	5	3	3	5	2	5	5	5	4	5	7	0	0	0	0	11	10	4	16	8	3	4	5	5	3	5	3	4
5	12	1	3	5	4	4	5	5	3	4	4	3	2	4	5	5	5	5	5	5	5	5	5	4	4	4	3	5	5	5	4	8	2	0	0	0	10	11	7	16	13	5	5	5	5	5	5	5	5
5	12	2	4	4	5	3	5	5	4	5	4	5	4	4	4	5	5	5	4	4	4	5	4	5	5	4	5	5	5	4	2	6	0	0	0	2	12	4	4	6	13	5	5	5	5	5	4	4	4
5	12	2	5	5	5	5	5	5	5	5	5	5	5	5	5	5	5	5	5	5	5	5	5	5	5	5	5	5	5	5	5	7	2	2	2	2	12	10	7	16	13	4	4	4	3	2	2	2	3
6	12	1	4	2	4	5	2	2	1	4	4	4	2	1	4	5	3	2	4	1	1	4	4	4	4	2	4	5	2	2	5	7	2	2	0	2	10	9	6	17	18	4	4	3	4	4	4	4	4
4	12	2	2	3	4	5	3	3	4	3	4	1	3	4	4	5	3	4	2	5	5	5	4	5	2	4	4	3	2	4	4	6	2	0	2	0	10	10	5	11	12	4	5	3	3	4	4	4	5
4	12	2	4	2	5	4	5	5	4	3	5	5	5	5	4	4	4	5	5	5	5	5	4	3	4	4	5	5	5	4	4	7	0	2	0	0	11	10	7	14	13	4	3	4	3	4	3	4	4
4	12	1	4	3	3	3	3	4	3	3	4	5	5	5	3	3	2	2	1	3	4	3	2	3	2	2	3	4	3	4	3	5	2	2	2	0	9	2	5	15	8	4	3	4	4	3	4	3	3
5	12	1	2	2	4	4	4	4	2	4	2	4	2	4	5	4	5	4	4	4	2	4	2	2	4	4	4	4	2	4	2	6	2	0	0	2	8	7	5	15	12	4	4	2	4	2	4	2	4
4	12	2	5	5	5	3	5	5	2	3	4	2	3	5	5	1	5	4	5	5	5	5	5	5	5	5	5	5	3	2	5	6	2	2	2	2	8	0	0	15	12	5	5	4	2	5	5	4	4
4	12	2	4	4	5	4	4	4	5	4	5	5	5	5	4	4	3	4	5	5	5	5	4	4	5	4	5	4	4	4	4	7	2	2	2	0	8	9	6	16	8	3	4	4	4	3	3	4	3
6	12	1	4	3	4	5	5	5	4	5	4	5	4	5	5	5	5	5	3	5	5	5	5	5	5	5	5	4	5	3	4	8	2	0	0	0	11	9	6	10	17	4	4	3	4	2	3	4	4
5	12	2	2	3	4	4	5	5	3	5	4	3	3	3	5	5	5	5	5	5	5	5	5	5	5	4	5	5	5	5	3	7	0	0	0	2	11	9	3	5	16	5	5	5	5	5	5	5	1
5	12	1	4	4	4	4	4	4	4	4	4	4	4	4	4	4	4	4	4	4	4	4	4	3	4	4	4	4	4	5	3	7	2	0	0	2	11	9	6	14	11	4	4	4	4	2	3	4	2
4	12	2	4	3	4	4	4	2	4	4	5	5	5	5	5	5	5	5	5	4	4	4	4	3	3	3	4	4	4	4	5	3	2	2	0	0	10	3	1	16	0	3	4	4	3	3	4	3	5
5	12	2	5	5	5	5	5	5	5	5	5	5	5	5	5	5	5	5	5	5	5	5	5	5	5	5	5	5	5	5	5	7	2	2	2	2	11	8	6	10	12	5	5	5	5	5	5	5	5
5	12	2	5	4	5	5	5	5	5	5	5	5	5	4	5	5	5	5	5	5	5	5	5	5	5	5	5	5	4	5	5	8	0	0	2	0	11	11	7	15	14	5	5	5	4	5	5	5	5
6	12	2	5	5	5	5	5	5	5	5	5	5	5	5	5	5	5	5	5	5	5	5	5	5	5	5	5	5	5	5	5	6	2	0	2	2	9	9	5	9	16	5	5	5	5	5	5	5	5
4	12	2	4	4	4	5	4	4	3	4	4	4	4	4	5	5	5	5	4	5	3	5	5	5	5	3	4	4	4	4	3	8	0	0	2	0	9	10	7	16	13	4	5	4	4	4	4	4	3
4	12	2	3	4	5	4	5	4	3	4	5	2	5	3	5	5	5	5	5	5	5	5	5	5	5	1	5	5	4	5	5	7	2	2	0	2	12	4	0	11	11	4	3	4	3	4	3	4	4
5	12	2	5	5	5	5	5	5	3	5	5	5	5	5	5	5	3	5	2	5	5	5	5	3	4	4	4	4	4	2	2	8	2	2	0	0	11	11	7	16	14	3	4	4	4	4	3	4	3
5	12	1	3	4	2	3	5	3	2	4	3	4	3	4	5	4	4	5	3	4	5	5	4	3	3	3	4	4	3	4	5	7	2	0	2	2	11	7	7	14	14	2	2	1	2	2	3	3	4
6	12	1	5	5	5	5	5	3	5	5	5	5	5	5	5	5	4	4	4	4	3	4	5	4	4	4	4	4	4	4	4	7	0	2	0	0	12	9	7	14	16	2	4	4	5	5	5	5	5
4	12	2	5	4	5	5	4	4	4	4	5	4	5	5	5	5	5	5	5	5	5	5	5	5	5	5	5	5	5	5	5	8	2	2	2	2	12	11	6	15	16	5	4	4	5	4	5	4	4
4	12	2	4	4	5	5	4	4	4	5	5	4	5	5	5	5	5	5	5	5	5	5	5	5	5	5	5	5	5	5	5	8	2	2	2	2	12	10	7	16	16	5	4	4	4	4	4	4	4
5	12	2	3	1	3	1	3	5	4	3	5	1	3	5	5	5	3	4	5	5	5	5	3	2	2	2	5	2	5	5	2	8	2	0	0	2	10	7	4	10	16	5	5	5	5	4	4	5	5
6	12	1	2	2	4	5	4	4	4	2	5	5	4	4	5	5	5	5	4	5	5	5	3	5	5	5	5	5	3	4	4	7	2	2	0	0	10	9	6	15	17	5	5	5	5	4	5	5	5
6	12	1	4	4	4	4	4	4	4	4	4	4	4	4	5	5	5	5	4	5	5	5	5	4	4	4	4	4	4	4	4	8	2	2	0	0	10	7	7	16	16	5	5	4	4	4	4	4	4
6	12	1	4	3	3	4	4	3	4	4	5	4	4	4	5	5	5	5	4	5	5	5	4	5	5	5	5	4	4	5	3	8	2	2	0	0	11	9	6	16	16	3	3	5	4	2	3	4	4
5	12	1	5	5	1	5	5	4	4	4	5	3	2	1	5	5	5	5	3	5	5	5	5	1	5	1	3	5	5	5	1	6	2	2	0	0	11	3	0	4	14	2	3	1	4	5	4	3	2
5	12	2	4	3	3	4	2	4	4	3	5	4	5	5	4	3	2	4	3	4	3	4	5	5	5	5	5	4	4	3	5	8	0	0	0	2	4	1	2	0	14	3	3	4	3	1	1	1	2
5	12	2	3	2	3	3	5	4	3	2	2	3	4	4	4	2	3	3	3	4	3	4	2	1	3	3	5	2	3	2	1	7	2	0	0	0	11	3	0	4	16	1	1	1	1	1	1	1	1
5	12	2	4	4	4	4	5	5	4	5	5	5	4	5	5	5	5	5	5	5	5	5	5	4	4	5	5	5	4	5	5	8	2	0	0	2	12	5	6	11	16	5	5	1	5	5	5	5	5
5	12	1	4	3	4	5	5	5	3	3	5	4	3	5	5	5	5	5	5	2	3	5	4	4	5	5	5	5	5	5	3	8	2	2	2	2	12	4	1	4	13	5	5	1	4	5	5	5	5
5	12	1	5	4	5	5	5	4	4	4	4	4	4	5	5	5	5	5	5	5	5	5	5	5	5	5	5	4	4	4	3	7	2	2	2	2	11	3	0	0	13	5	5	5	5	5	5	5	5
6	12	1	4	2	2	5	5	4	4	4	5	5	4	2	5	2	5	5	5	5	4	4	5	2	4	1	5	2	5	5	3	8	2	2	0	0	9	8	6	12	14	5	5	5	5	5	3	3	3
5	12	2	5	5	5	5	5	4	3	1	2	4	1	5	5	4	5	1	1	5	5	5	4	5	5	1	5	5	4	5	3	3	2	2	0	2	11	1	3	4	12	5	5	5	4	1	1	1	1
4	12	2	5	4	5	5	4	4	4	5	4	4	5	5	5	5	5	5	5	5	5	5	5	5	5	5	5	5	5	5	5	8	2	2	2	0	12	11	7	15	15	5	4	4	5	4	5	4	4
6	12	2	4	3	3	4	5	4	2	4	5	3	4	5	4	5	1	4	3	4	5	5	5	5	5	4	3	4	4	5	5	8	2	2	0	0	11	1	7	15	16	2	2	1	3	1	3	5	1
5	12	1	5	5	5	5	5	5	5	4	5	5	5	5	5	5	5	5	5	5	5	5	5	5	5	5	5	5	5	5	5	3	2	0	0	0	11	0	1	0	14	5	5	5	5	5	5	5	5
4	12	2	5	4	5	5	4	4	4	5	5	4	5	5	5	5	5	5	5	5	5	5	5	5	5	5	5	5	5	5	5	8	2	2	2	0	10	10	7	15	7	5	4	4	5	4	5	4	4
4	12	1	4	4	5	5	4	4	4	5	5	4	5	5	5	5	5	5	5	5	5	5	5	5	5	5	5	5	5	5	5	7	2	2	0	0	12	8	6	13	12	5	4	4	4	4	5	4	4
6	12	1	4	4	3	4	2	4	4	3	4	4	4	5	4	5	5	5	5	5	5	5	5	4	5	5	5	5	5	5	5	7	2	2	0	0	11	8	7	16	16	3	5	4	3	1	4	3	4
6	12	2	3	2	3	4	5	5	2	2	4	3	3	5	5	5	5	5	5	5	3	5	3	3	3	3	5	5	3	4	5	8	2	2	0	0	12	10	7	16	17	2	4	2	3	5	2	2	1
6	12	1	4	2	4	4	4	4	4	4	5	2	2	4	5	5	5	5	5	5	5	5	4	4	5	5	5	4	5	4	5	6	2	2	0	0	10	9	6	17	16	4	4	4	4	4	4	4	4
6	12	2	4	2	5	5	2	4	3	4	5	4	5	4	5	5	5	5	4	5	4	5	5	3	4	3	4	4	4	3	2	8	2	2	0	0	12	9	5	17	17	4	4	4	4	4	5	4	2
6	12	1	2	2	4	2	4	4	2	2	4	2	2	4	4	2	4	4	2	4	4	4	2	4	5	4	4	2	4	2	2	7	2	2	0	0	10	10	7	16	14	2	4	4	2	2	2	2	2
6	12	1	3	3	4	4	4	4	3	3	4	3	3	4	4	3	4	4	3	4	3	4	3	3	4	4	4	4	3	4	4	8	2	2	0	0	10	9	7	17	16	3	4	2	3	4	3	3	4
5	12	2	5	5	5	5	5	5	2	5	5	5	5	4	5	5	5	5	5	5	5	5	5	5	5	5	5	5	5	5	5	8	2	2	0	2	12	3	4	0	16	5	5	5	5	5	5	5	5
6	12	1	3	3	4	4	4	3	3	3	4	3	3	3	3	3	4	4	4	5	4	5	4	4	5	5	5	4	4	5	2	5	2	2	0	0	9	9	7	13	16	3	4	2	4	3	3	3	4
6	12	1	4	2	4	4	5	5	2	2	4	2	4	5	5	4	5	5	5	5	5	5	4	2	5	2	5	5	2	4	2	7	2	2	0	0	10	8	6	17	16	1	5	3	5	1	1	3	3
6	12	2	4	4	5	4	5	5	4	5	5	4	4	5	5	5	5	5	5	4	3	4	5	5	5	5	5	4	4	5	4	8	2	2	2	0	10	9	7	17	16	5	5	5	4	4	4	5	5
6	12	2	4	4	4	4	4	4	4	4	5	4	4	5	5	5	5	5	4	4	4	4	4	4	4	4	1	4	4	4	4	8	2	2	0	0	12	8	7	14	16	5	5	4	4	4	5	4	4
6	12	2	3	3	4	5	4	3	3	3	4	3	3	5	5	4	5	5	4	5	4	4	4	3	4	4	5	5	3	5	4	8	2	2	0	0	12	10	7	17	18	5	5	4	4	5	5	5	5
6	12	2	4	4	4	4	5	4	3	4	5	4	4	5	5	5	4	4	4	5	4	5	5	5	5	4	5	5	4	5	3	8	2	2	0	0	12	8	7	17	16	5	5	4	5	4	5	4	5
6	12	2	4	4	4	5	4	5	4	4	5	5	4	4	5	5	5	4	5	5	5	5	5	4	5	5	5	5	4	4	5	8	2	2	0	0	12	9	6	17	15	5	5	4	5	4	5	4	5
6	12	1	2	1	2	1	1	1	1	1	1	1	2	2	5	5	5	5	4	5	4	5	5	5	5	5	5	5	5	5	5	8	2	0	0	0	10	9	6	16	16	5	4	4	5	2	4	5	4
6	12	2	4	4	5	4	5	5	3	2	4	5	4	5	5	5	5	5	5	5	4	5	5	4	5	5	5	5	5	5	4	8	2	2	0	0	12	9	7	16	17	5	5	5	5	5	5	5	5
6	12	2	4	4	5	4	4	5	4	3	4	2	4	4	4	4	4	4	4	4	4	5	3	2	4	4	4	3	2	4	3	8	2	2	0	0	12	9	6	17	16	5	5	4	4	4	5	5	5
6	12	2	5	1	5	5	5	5	5	4	5	4	5	4	5	5	5	5	5	5	5	5	5	4	5	5	5	5	4	5	4	8	2	0	0	0	11	9	7	17	17	5	5	4	4	4	5	5	5
5	12	1	2	1	4	1	5	5	1	1	5	5	5	4	5	4	5	5	4	5	3	3	2	5	5	5	5	4	5	4	5	8	0	0	0	2	10	2	0	0	12	1	2	1	1	1	5	5	1
5	12	2	3	4	4	5	5	5	4	5	4	5	4	5	5	5	5	4	5	5	5	5	4	4	5	5	5	4	4	4	4	8	2	2	0	2	11	8	4	3	13	5	4	4	4	5	5	4	3
6	12	2	4	4	4	4	3	5	2	4	3	4	4	3	5	4	4	4	2	5	5	5	5	3	5	5	5	5	5	4	4	8	2	0	0	0	12	9	6	17	17	4	4	4	4	2	4	4	2
6	12	1	4	4	4	4	4	4	3	4	3	4	3	4	4	3	3	3	4	4	3	4	4	4	4	3	3	4	4	4	4	8	2	2	0	0	10	9	7	15	16	5	5	5	4	5	4	4	4
6	12	1	3	2	2	4	4	4	4	4	4	4	5	5	5	5	5	5	5	5	5	5	5	4	5	5	4	5	5	5	4	8	2	2	0	0	12	8	7	16	17	5	4	2	4	4	5	2	2
6	12	2	4	4	4	4	5	4	4	4	4	4	4	5	4	4	4	4	2	5	4	4	4	4	4	4	4	4	4	4	4	8	2	2	0	0	10	9	7	14	17	4	4	4	3	3	4	4	4
6	12	2	4	4	4	4	4	4	4	4	4	4	4	4	5	3	5	5	4	4	4	5	5	2	3	3	5	4	2	4	3	8	2	0	0	0	9	7	6	14	17	4	5	4	2	5	4	4	4
6	12	1	2	2	5	4	5	5	2	2	2	2	2	4	4	4	4	4	2	3	4	4	3	2	4	4	4	3	4	4	2	5	2	2	0	0	11	9	7	13	17	4	4	2	2	2	4	4	2
6	12	2	5	5	5	4	5	5	4	4	5	4	4	5	5	4	5	5	4	4	5	4	3	5	4	4	5	5	5	5	5	8	2	2	0	0	12	9	7	16	18	5	5	1	5	5	4	5	4
5	12	1	4	4	3	4	4	4	3	4	4	3	4	4	4	5	5	4	2	4	2	5	4	4	5	4	5	5	4	3	5	8	0	2	2	0	9	5	1	8	10	5	4	5	4	4	5	4	5
5	12	1	2	2	1	4	2	1	1	1	1	2	2	3	5	4	3	4	3	5	4	4	3	4	4	3	2	2	2	3	2	8	2	2	0	2	11	2	1	7	15	2	3	1	3	3	3	1	2
5	12	1	3	2	4	4	5	5	4	4	4	3	3	4	5	5	5	5	4	5	5	4	5	4	4	1	4	5	4	5	4	5	2	0	2	2	6	4	6	14	14	4	3	5	4	3	3	4	3
6	12	1	2	2	3	3	4	4	4	3	2	3	4	4	4	3	3	5	3	5	4	3	4	4	3	2	4	4	3	4	3	8	2	2	0	0	11	8	7	15	16	4	4	4	4	4	4	4	4
6	12	1	4	4	3	4	2	4	3	4	5	4	4	4	4	5	4	4	5	5	5	5	4	4	4	3	4	5	4	5	5	8	2	2	0	0	10	10	7	16	16	5	5	5	5	5	5	5	3
6	12	2	3	2	5	4	4	4	4	5	5	5	2	2	4	2	5	5	2	5	5	5	5	5	4	4	5	5	5	2	5	8	2	2	0	0	9	10	6	14	16	4	5	4	4	5	4	4	4
6	12	1	2	4	3	4	4	4	3	3	4	4	4	3	4	3	5	4	4	5	4	5	4	2	3	4	4	4	3	4	4	8	2	2	0	0	8	9	6	16	15	5	4	3	3	3	4	4	2
5	12	1	4	2	2	4	5	5	3	2	2	2	4	4	5	5	5	5	5	4	5	5	5	4	3	2	3	4	2	3	5	8	0	0	0	0	12	5	2	10	14	5	5	5	4	4	3	5	5
6	12	1	3	3	2	3	2	2	1	1	1	1	1	4	5	2	5	5	1	2	5	5	5	1	2	2	2	4	4	2	4	8	2	2	0	0	11	7	6	14	16	5	1	2	5	2	4	4	4
5	12	1	2	3	4	3	3	2	1	1	2	2	4	3	4	5	4	4	4	5	4	5	4	2	5	4	5	1	4	2	3	6	2	0	2	0	8	1	2	6	12	1	1	1	1	2	2	1	2
6	12	2	3	3	3	3	4	3	3	3	4	4	3	3	4	3	4	4	4	4	4	3	3	3	4	4	4	3	3	3	2	8	2	2	0	0	11	9	6	16	14	4	4	4	4	3	4	5	2
5	12	2	4	3	2	4	5	5	2	1	5	3	4	5	5	5	5	5	4	5	3	5	5	5	5	3	4	4	5	4	5	8	0	0	0	2	6	6	5	0	15	5	5	5	5	5	5	5	5
6	12	1	4	5	3	2	5	5	5	4	3	2	3	5	5	4	5	5	5	4	4	5	5	5	4	4	5	5	4	5	4	7	2	2	0	0	10	9	6	17	15	5	4	4	5	5	4	4	4
5	12	2	4	4	5	4	5	5	5	4	5	5	5	5	4	1	4	3	1	4	4	5	1	5	5	5	5	5	3	3	5	8	0	0	0	2	11	2	0	0	15	2	2	2	2	2	1	1	1
5	12	1	4	4	4	3	4	2	5	5	5	4	4	5	5	5	5	5	4	4	4	4	4	3	2	2	3	3	2	4	2	7	2	2	2	2	10	1	3	11	2	5	5	4	5	4	5	3	5
5	12	1	2	2	4	3	5	3	2	4	4	3	4	3	5	2	4	5	1	5	4	5	4	1	1	3	2	5	3	4	1	8	2	0	2	0	10	0	5	12	15	4	4	5	4	5	4	4	5
4	12	2	4	3	5	4	3	5	4	4	5	5	4	4	5	4	4	4	5	5	4	4	5	5	5	4	5	5	4	3	5	5	2	2	0	0	12	9	7	13	7	5	5	3	5	5	4	5	3
4	12	1	5	5	5	5	5	5	4	4	5	5	5	5	5	5	5	5	5	5	5	5	5	4	5	5	5	5	4	4	4	5	2	2	0	0	12	5	4	12	6	5	5	5	4	5	5	4	4
6	12	2	5	4	4	4	5	5	1	5	4	5	5	5	5	5	5	5	5	5	5	5	5	5	5	5	5	5	5	5	5	7	0	0	0	2	11	9	7	13	17	4	5	3	5	5	5	5	5
6	12	2	4	4	4	4	5	4	4	4	4	4	4	4	5	4	5	5	4	5	4	4	4	4	5	4	5	4	5	4	4	8	2	2	0	2	12	10	6	11	16	4	4	4	4	4	4	4	4
5	12	1	3	2	4	4	4	4	3	3	4	4	3	4	5	5	5	5	4	5	4	5	5	5	5	4	5	5	4	5	3	8	2	2	0	2	10	7	2	14	10	4	4	2	4	4	4	4	4
5	12	2	2	4	3	3	5	5	4	4	4	5	4	2	5	5	4	5	4	5	5	5	2	4	5	5	5	4	3	5	3	8	2	2	2	2	10	8	5	15	17	4	4	3	3	2	3	4	3
5	12	1	3	4	4	3	4	4	3	4	5	3	4	3	5	4	4	5	3	5	4	4	5	4	4	3	3	4	4	4	3	8	2	0	0	0	10	8	6	14	10	3	4	3	4	3	2	3	3
5	12	1	3	2	2	2	2	2	2	2	2	3	3	2	5	5	5	5	5	5	5	5	5	2	4	3	3	2	3	4	2	1	2	0	0	2	8	6	2	11	0	4	4	4	2	2	4	4	4
4	12	1	2	3	3	4	5	2	3	1	3	3	5	3	5	3	2	5	5	5	3	5	3	3	3	5	5	3	4	3	3	6	2	0	2	0	12	9	6	15	9	4	4	3	3	3	5	2	3
6	12	1	5	5	5	5	5	5	5	5	5	5	5	5	5	5	5	5	5	5	5	5	5	4	4	4	5	5	5	4	5	8	2	2	0	2	12	9	6	16	16	5	5	2	5	2	2	5	2
5	12	2	3	2	3	4	3	5	3	5	5	4	4	5	5	4	5	5	4	5	5	4	5	4	5	2	5	4	3	4	3	8	2	0	2	0	10	5	3	10	8	3	4	1	4	3	2	3	4
5	12	2	2	1	4	3	4	4	2	4	3	4	3	4	2	2	2	5	3	5	4	4	3	3	5	5	4	4	4	5	3	8	2	2	2	2	10	9	7	13	16	3	4	2	2	1	2	1	1
5	12	2	2	4	3	4	5	5	1	3	5	3	3	5	5	5	5	5	5	5	5	5	4	5	4	1	5	5	5	5	5	7	2	2	2	2	8	7	4	16	15	5	4	3	4	5	5	4	4
5	12	1	3	4	2	4	5	5	2	3	5	5	1	2	5	5	5	5	5	5	5	5	5	5	5	5	5	3	1	5	1	8	2	2	2	2	10	7	7	14	15	4	4	4	3	3	4	1	2
5	12	1	4	5	5	5	5	5	4	5	5	5	5	4	5	5	3	4	5	5	5	5	5	4	4	4	5	5	5	5	4	8	0	0	0	2	8	9	4	7	3	5	5	4	4	4	2	2	4
5	12	1	2	2	2	2	5	5	4	2	4	2	2	4	4	2	5	2	2	4	4	5	2	4	4	1	4	4	4	4	4	7	2	2	0	2	6	1	0	1	8	4	4	4	4	3	4	4	4
4	12	1	5	2	2	4	2	2	1	4	3	2	4	2	5	1	4	2	1	5	5	5	3	1	1	1	1	4	4	5	2	4	2	0	0	0	10	8	5	14	7	5	1	1	4	3	5	4	2
6	12	2	4	5	5	4	5	5	5	5	5	4	4	5	5	5	5	5	5	5	5	5	5	5	5	5	5	5	5	5	4	7	2	2	0	2	12	8	7	13	15	5	5	5	5	5	5	5	5
4	12	1	3	3	3	3	3	3	3	3	3	3	3	3	5	5	5	5	5	5	3	3	5	3	3	3	3	3	3	3	3	6	2	2	0	0	12	9	6	14	9	5	5	5	5	5	5	5	5
6	12	2	5	5	5	5	5	5	4	5	5	4	4	4	5	5	5	5	5	5	5	5	5	5	5	5	5	5	5	5	4	7	2	2	0	2	12	9	6	13	15	5	5	3	4	5	5	5	4
6	12	2	4	4	4	4	5	5	4	4	4	4	5	5	5	5	5	5	5	5	5	5	5	5	5	5	5	5	5	5	5	7	2	2	0	0	12	8	7	14	16	5	5	4	4	4	3	4	3
6	12	2	4	4	4	4	5	5	4	4	4	5	4	5	5	5	5	5	4	5	5	5	5	4	4	4	4	4	4	5	4	8	2	2	0	0	12	8	6	11	16	5	5	4	5	5	5	5	5
5	12	1	3	3	3	3	5	5	3	3	5	5	5	1	5	5	5	5	3	5	5	5	5	3	5	3	5	5	5	5	3	0	0	0	0	0	0	1	0	0	0	1	1	1	5	5	5	5	1
5	12	1	4	5	4	5	5	5	1	4	5	5	1	1	5	5	5	5	1	5	5	5	3	5	5	1	5	5	1	4	5	8	2	2	2	2	12	7	6	12	14	4	5	4	1	4	4	5	4
6	12	1	4	4	3	3	4	4	4	4	4	4	4	4	4	4	4	4	4	4	4	4	4	4	4	4	4	4	4	4	4	8	0	0	0	2	11	6	3	16	15	4	4	4	4	4	4	4	4
6	12	1	5	4	3	2	3	3	4	5	3	3	5	5	4	5	5	3	5	4	5	5	3	4	4	5	4	3	4	5	2	8	2	2	0	2	11	10	7	15	17	4	4	3	4	3	3	4	4
5	12	1	2	1	2	2	4	5	2	1	4	3	2	1	5	3	1	2	3	5	1	2	5	1	3	3	4	3	4	3	2	7	2	2	2	2	9	5	7	17	15	4	4	3	4	4	4	4	4
5	12	2	2	1	2	2	1	4	1	3	3	2	5	2	3	3	5	5	4	5	5	5	3	1	1	1	1	1	1	1	1	8	2	2	2	0	12	5	0	0	0	5	5	2	3	5	5	1	2
6	12	2	4	4	4	4	5	5	4	3	4	3	4	4	5	5	5	5	4	5	5	5	4	4	4	4	4	5	5	4	3	8	2	0	0	0	11	8	5	15	15	4	5	4	4	4	5	5	4
4	12	1	3	4	4	5	3	5	4	5	5	5	4	5	5	5	4	4	5	5	4	5	4	3	5	5	5	5	5	5	4	8	2	2	0	0	12	9	7	15	10	5	5	4	5	5	5	5	5
6	12	1	4	4	4	4	3	3	3	3	3	3	3	3	2	2	2	2	2	2	2	2	2	2	2	2	2	2	2	2	2	8	0	0	0	0	10	5	5	12	14	3	3	3	2	3	3	3	3
4	12	1	5	5	5	5	5	5	5	5	5	5	5	5	5	5	5	5	5	4	3	2	1	5	4	3	2	1	2	3	5	5	2	2	0	0	12	8	5	14	8	5	4	4	4	4	4	5	4
5	12	1	3	4	4	4	4	5	3	3	4	4	4	4	5	5	5	5	4	5	5	5	5	4	5	5	5	4	4	5	4	8	2	2	2	2	10	8	6	16	14	4	5	4	4	4	4	4	4
4	12	2	5	5	5	4	5	5	3	4	4	4	5	4	5	5	5	5	4	5	3	5	5	5	5	5	5	5	5	4	3	6	2	2	0	0	11	7	5	14	10	4	4	4	4	4	4	4	4
5	12	2	5	3	4	3	5	5	5	5	5	5	4	5	5	5	5	5	5	5	5	5	5	4	5	5	5	5	5	5	3	8	2	2	2	2	10	8	6	16	14	4	4	5	5	4	4	3	4
4	12	1	4	5	4	5	5	5	5	5	5	5	5	5	5	5	5	5	5	5	5	5	5	5	5	5	5	5	5	5	4	8	2	2	0	0	9	7	4	10	11	3	5	4	4	5	4	4	3
4	12	2	4	4	4	4	4	4	3	5	3	3	4	4	5	5	5	5	5	5	5	5	5	2	2	2	2	2	2	3	2	5	0	0	0	0	9	8	4	13	13	4	4	1	4	4	4	3	3
6	12	2	5	2	3	4	4	5	4	3	3	4	3	3	4	3	4	2	4	3	5	4	3	3	3	3	3	2	5	3	2	7	2	0	0	0	11	7	5	15	16	4	4	4	4	3	2	2	1
5	12	2	1	1	1	1	4	4	1	1	1	1	1	1	4	2	4	3	2	5	5	5	3	3	2	2	3	2	3	3	1	7	2	0	2	0	10	6	0	7	7	1	1	1	2	3	1	3	1
6	12	2	5	5	5	5	5	5	5	5	5	5	5	5	5	5	5	5	5	5	5	5	5	5	5	5	5	5	5	5	5	8	2	2	0	0	11	8	4	12	16	4	4	5	3	3	3	4	4
6	12	2	3	3	3	3	3	3	2	2	2	2	2	2	4	3	4	4	4	4	4	4	4	4	4	4	4	4	4	4	4	7	2	2	0	0	9	6	6	13	15	3	3	3	3	3	3	3	3
5	12	1	3	4	4	4	5	5	2	3	4	5	3	3	5	4	4	5	3	5	4	4	4	5	5	5	4	4	3	5	4	7	2	2	2	2	10	6	4	7	8	2	3	2	3	2	2	3	2
6	12	1	5	5	5	5	5	5	5	5	5	5	5	5	5	5	5	5	5	5	5	5	5	5	5	5	5	5	5	5	5	7	0	0	2	0	9	0	0	5	12	5	5	5	5	5	5	5	5
6	12	2	4	4	4	4	4	5	5	4	4	4	4	5	5	5	5	5	5	5	5	4	5	4	5	5	5	5	5	5	3	8	0	0	2	0	12	7	6	9	15	5	5	5	5	5	5	5	5
6	12	2	4	5	4	5	3	5	5	4	5	5	4	5	5	5	5	5	5	5	5	5	5	4	5	5	5	5	5	5	5	8	2	2	0	0	11	7	6	15	16	5	5	5	5	5	5	5	5
6	12	1	4	4	4	4	4	4	4	4	4	4	4	3	4	3	4	4	4	4	4	4	4	4	4	4	4	4	4	4	4	7	2	2	0	0	11	7	6	11	16	4	4	3	4	2	2	2	2
6	12	2	4	4	4	4	4	4	4	4	4	4	4	3	4	3	4	4	4	4	4	4	4	4	4	4	4	4	4	4	4	8	2	2	0	2	11	9	6	15	16	4	4	3	4	2	2	2	2
5	12	2	3	4	4	3	5	5	2	3	4	5	4	4	5	5	5	5	4	5	5	5	4	4	5	5	5	5	4	5	3	7	2	0	0	2	12	8	6	14	14	4	5	3	4	4	4	4	2
5	12	2	3	4	4	3	4	4	3	3	4	4	4	3	5	5	5	5	5	5	5	5	5	4	5	4	5	5	1	1	2	6	0	0	0	2	8	4	2	3	14	4	4	4	3	3	5	5	4
4	12	2	4	4	4	5	5	5	4	5	4	5	4	4	4	5	4	5	5	4	3	4	4	4	4	3	4	4	2	4	5	8	2	2	0	0	12	10	6	15	10	5	4	4	3	4	3	2	4
4	12	2	4	4	4	4	4	4	4	4	4	4	4	4	5	5	5	5	5	5	5	5	5	4	4	4	4	4	4	4	4	5	2	2	0	0	10	9	3	10	9	4	2	1	4	3	3	4	1
5	12	2	3	2	4	2	5	4	4	3	4	4	5	1	5	3	3	5	4	2	2	3	3	5	3	5	4	2	4	3	3	7	2	0	0	2	10	9	4	14	10	5	3	4	5	3	5	4	2
5	12	1	2	1	2	4	4	4	1	5	3	4	3	4	5	2	5	5	4	5	3	4	4	4	3	5	4	5	3	4	2	6	0	2	2	0	10	8	2	12	12	4	5	3	4	3	4	4	3
5	12	2	3	2	3	3	2	3	2	3	2	3	4	2	5	5	5	5	5	5	5	5	5	3	4	3	3	3	3	5	3	7	2	2	2	2	10	8	6	13	10	5	5	5	1	3	5	5	5
4	12	2	2	3	3	4	4	5	5	3	3	3	3	2	5	4	4	3	4	5	5	5	5	5	5	2	5	4	3	4	3	8	2	2	2	0	12	8	6	14	12	5	4	4	2	1	5	5	1
6	12	1	4	3	3	5	5	5	3	3	5	4	3	3	5	5	4	4	5	4	3	3	4	4	4	3	4	5	3	4	5	8	2	2	0	2	11	10	7	16	15	5	5	4	5	5	5	4	5
4	12	2	3	4	5	4	4	5	4	4	3	4	3	4	5	5	5	5	5	5	5	5	5	5	5	4	4	4	4	5	5	7	2	0	0	0	10	10	6	15	12	5	4	4	4	4	5	3	4
6	12	1	5	5	5	5	5	5	5	5	5	5	5	5	5	5	5	5	5	5	5	5	5	5	5	5	5	5	5	5	5	6	0	2	2	0	9	4	2	10	17	5	5	5	5	5	5	5	5
6	12	2	4	3	4	5	5	4	5	5	5	4	4	5	5	5	5	5	4	4	3	3	4	5	4	4	4	3	3	4	4	6	2	2	0	0	9	3	4	11	16	1	5	1	5	1	5	5	1
4	12	2	4	4	5	5	5	5	5	5	5	5	5	5	5	5	5	5	5	5	5	5	5	5	5	5	5	5	5	5	5	7	0	2	0	0	12	10	7	14	17	5	5	5	5	5	5	5	5
5	12	1	3	1	4	4	1	4	4	3	3	3	4	5	5	5	5	5	5	5	5	5	3	5	3	1	5	5	3	5	3	7	2	0	0	2	9	7	6	10	15	4	4	4	2	4	4	4	3
6	12	2	5	5	5	5	5	5	5	5	5	5	5	5	5	5	5	5	5	5	5	5	5	5	5	5	5	5	5	5	5	8	0	0	0	0	10	6	4	9	17	4	4	5	3	3	4	4	4
5	12	2	4	4	5	4	5	5	4	5	5	5	4	5	4	1	1	2	5	5	5	5	3	5	5	5	5	5	4	4	5	7	2	0	0	2	11	8	6	16	15	1	1	1	1	1	1	1	1
5	12	1	4	5	5	4	5	5	5	5	5	5	5	5	5	5	5	5	5	5	5	5	5	5	5	5	5	5	4	5	5	6	2	0	0	2	11	5	4	11	14	5	5	4	4	4	4	4	4
6	12	2	5	4	5	5	5	5	5	5	5	5	5	5	5	5	5	5	5	5	5	5	5	5	5	5	5	5	5	5	5	8	0	2	0	0	10	3	4	10	17	5	5	4	4	4	4	4	4
5	12	2	4	4	4	5	5	4	4	5	5	4	5	4	5	5	5	5	5	5	5	5	4	4	5	4	5	4	4	4	4	8	2	0	0	2	11	7	5	13	14	4	4	4	4	4	4	4	4
6	12	1	5	5	5	5	5	5	5	5	5	5	5	5	5	5	5	5	5	5	5	5	5	5	5	5	5	5	5	5	5	8	0	2	2	0	9	7	3	9	17	4	4	3	4	3	3	4	4
5	12	2	4	3	3	5	5	5	4	5	5	4	5	5	5	5	5	3	5	5	5	4	5	5	5	5	4	4	4	3	4	8	2	2	2	2	12	11	6	11	14	4	5	3	2	2	4	3	2
4	12	2	4	4	4	4	4	4	4	4	4	4	5	4	5	5	5	5	4	4	4	4	5	4	4	4	4	4	4	4	4	8	0	2	0	0	10	10	7	15	17	4	4	4	4	4	4	4	4
6	12	2	5	4	4	4	5	4	3	5	4	4	4	5	5	3	2	3	3	4	3	2	4	5	4	3	4	4	5	4	2	7	0	0	0	0	11	2	2	11	17	4	4	4	5	5	5	5	4
5	12	2	4	2	3	4	4	5	4	4	4	4	4	4	5	5	5	5	4	5	5	5	5	4	4	5	5	5	4	5	4	7	0	0	0	0	10	9	5	9	13	5	5	5	5	4	5	4	5
5	12	1	2	5	2	5	5	4	5	4	4	3	4	4	4	4	5	5	5	5	5	5	4	5	4	4	4	4	4	4	3	7	0	0	0	0	11	6	3	7	13	4	4	4	3	3	3	4	4
5	12	1	3	2	4	3	3	4	5	3	4	5	4	5	5	5	5	5	4	5	5	5	4	4	4	5	3	4	3	5	4	7	2	0	0	2	11	7	6	8	12	5	4	4	4	3	3	3	2
5	12	1	4	2	4	4	2	4	4	2	4	2	4	5	5	4	5	5	4	5	5	5	4	4	5	5	4	5	4	4	4	5	2	0	2	2	12	4	2	15	14	4	4	4	4	4	4	4	4
4	12	2	4	4	5	3	5	5	4	5	4	3	3	4	5	5	4	5	3	4	5	5	4	4	5	4	5	3	4	3	3	7	2	0	2	2	11	9	7	15	15	4	4	4	4	4	4	4	4
4	12	1	3	2	5	4	5	5	2	2	4	1	4	5	5	4	4	5	3	5	5	5	4	5	4	5	4	1	4	2	3	8	2	2	0	0	10	9	7	13	9	4	5	3	5	4	4	5	5
4	12	2	5	5	5	5	5	5	5	5	5	5	5	5	5	5	3	4	5	5	5	5	4	5	5	3	4	5	5	5	5	8	2	2	0	2	10	10	7	15	15	4	4	4	2	4	2	2	2
6	12	2	4	5	5	5	5	5	5	5	4	5	5	5	5	5	5	5	5	5	5	5	5	5	5	5	5	5	5	5	5	7	2	2	0	2	10	5	2	11	17	4	4	4	3	3	4	4	4
6	12	2	3	2	3	2	5	4	1	4	2	2	1	4	5	4	5	5	2	5	5	5	4	4	5	3	5	4	4	5	4	6	0	0	0	0	11	5	2	7	16	5	5	3	4	4	4	4	3
4	12	2	4	2	2	1	3	4	2	3	2	2	2	1	5	5	4	4	3	5	4	5	3	5	3	4	3	2	2	4	2	7	0	2	0	2	11	8	5	14	14	5	5	5	5	5	5	5	5
5	12	1	2	2	5	4	5	5	4	5	4	4	5	5	5	5	5	5	5	5	5	5	5	5	5	5	5	5	4	5	4	1	0	0	0	0	11	1	2	4	14	4	5	5	5	5	5	5	5
4	12	1	4	4	5	5	3	4	5	4	5	4	4	5	3	3	4	2	4	5	3	3	3	3	4	3	5	4	4	5	4	8	2	2	0	0	10	11	6	14	0	4	4	3	4	3	5	3	3
4	12	1	2	2	4	4	2	3	4	5	5	1	4	5	4	4	4	5	2	5	5	5	4	2	4	2	3	4	3	4	2	8	2	0	0	2	12	10	5	13	18	4	4	5	4	3	4	4	4
5	12	1	4	2	4	4	4	4	2	4	4	4	4	4	5	4	5	5	5	5	5	5	4	5	5	5	5	5	4	5	4	5	2	0	2	0	4	4	3	16	13	4	4	4	4	5	4	4	4
5	12	1	3	2	3	3	2	4	3	3	5	4	3	4	5	4	4	4	2	5	5	5	4	3	4	4	4	4	3	4	3	5	2	0	2	2	11	6	4	17	15	4	3	3	2	3	3	3	3
6	12	2	5	4	5	5	5	4	5	5	5	5	4	5	3	4	5	5	2	5	5	5	3	5	5	5	5	5	5	5	4	7	0	0	0	0	11	4	4	9	18	4	4	4	4	4	4	4	4
6	12	2	4	4	5	5	5	5	5	5	5	5	5	5	5	5	5	5	5	5	5	5	5	5	5	5	5	5	5	5	4	8	2	0	0	2	9	5	3	6	16	5	5	5	5	5	5	5	5
5	12	2	2	1	4	3	5	5	3	4	5	2	4	4	5	5	5	5	5	5	5	5	3	4	4	4	3	4	1	5	5	6	2	0	2	2	11	7	5	15	16	4	5	4	5	5	5	5	5
5	12	1	3	3	4	3	5	5	3	3	5	5	5	5	5	5	5	5	3	5	5	5	5	5	5	1	5	5	5	5	3	4	0	2	0	2	12	8	5	8	15	5	5	5	5	5	5	3	3
5	12	2	4	3	1	2	5	4	1	5	3	5	5	5	4	5	3	3	5	3	4	3	3	4	5	1	5	3	5	3	1	7	2	0	0	2	9	6	6	5	15	5	4	4	3	5	4	4	5
4	12	1	3	2	4	5	4	3	4	5	3	3	4	4	4	3	3	4	4	5	3	4	3	5	5	4	4	4	3	4	4	8	2	2	0	2	12	10	7	14	13	4	4	4	4	4	4	4	4
4	12	1	4	4	2	3	3	4	4	3	4	3	4	5	5	4	4	5	4	5	4	5	4	4	3	3	4	4	3	3	2	7	0	2	0	2	11	9	6	16	12	4	4	3	4	4	3	4	3
5	12	1	3	2	1	4	3	1	2	3	2	2	3	4	5	1	4	5	1	5	3	5	3	5	4	4	3	4	3	4	2	7	2	0	0	2	12	10	7	12	16	1	2	1	3	1	3	4	1
6	12	2	2	2	2	2	4	2	4	4	3	2	2	5	5	5	5	5	5	5	5	5	3	2	2	2	2	2	2	2	2	3	0	0	0	0	5	3	3	10	14	4	5	4	4	3	4	4	3
6	12	1	4	1	4	4	5	4	2	5	5	4	2	5	4	3	3	2	2	4	4	5	2	4	4	4	5	5	5	5	2	5	0	0	0	0	11	8	3	12	17	3	4	4	3	4	3	3	2
6	12	2	4	4	4	4	5	5	4	4	4	5	4	5	5	5	5	5	4	5	5	5	4	4	4	4	4	4	4	3	3	8	0	0	0	0	9	6	5	8	18	3	3	3	3	3	3	3	3
5	12	1	3	1	3	3	2	2	4	3	4	2	1	3	5	2	3	5	1	5	3	3	2	3	3	3	4	5	2	4	2	6	0	0	0	0	10	10	5	12	15	5	5	4	4	4	4	4	3
5	12	2	3	1	4	4	5	5	3	4	5	4	5	5	5	5	2	5	5	5	3	5	5	1	5	5	3	4	2	3	3	8	2	0	0	2	11	10	6	14	16	3	1	3	1	5	2	1	1
5	12	2	3	2	3	2	4	4	2	4	2	4	5	2	5	5	5	5	4	5	5	4	3	5	5	3	4	4	4	4	2	4	0	0	0	0	9	2	2	8	13	5	5	5	5	5	5	5	5
5	12	1	4	3	5	4	5	4	3	4	4	1	5	3	5	5	5	5	5	4	5	4	5	5	5	1	5	5	4	5	2	7	2	0	0	2	9	10	7	16	15	5	5	5	5	5	5	5	3
5	12	1	5	4	5	5	4	5	4	5	5	4	5	3	5	5	1	5	4	5	5	5	4	5	5	5	4	4	5	4	5	5	2	0	2	2	10	6	6	13	12	5	5	5	5	4	4	5	4
5	12	2	4	3	4	5	4	5	4	4	4	4	4	5	5	5	1	5	5	5	5	5	4	4	5	5	5	5	5	4	4	7	2	2	2	0	12	7	5	13	16	5	5	4	4	5	5	5	5
6	12	2	4	4	5	5	5	5	4	5	5	4	4	5	5	4	5	5	5	4	5	5	4	4	4	5	5	4	4	5	4	6	2	0	0	0	9	8	5	9	17	5	5	5	5	5	3	4	4
4	12	2	4	5	5	5	5	5	4	5	5	4	5	5	5	5	5	5	5	5	5	5	5	5	5	4	5	5	5	5	4	8	2	2	2	0	11	8	6	12	14	5	4	4	2	5	4	3	2
4	12	2	4	3	5	3	4	4	3	4	4	5	4	4	5	4	5	5	4	5	4	3	3	4	4	3	4	4	3	3	4	8	0	2	0	2	10	11	7	15	16	4	5	4	5	5	5	5	5
4	12	1	5	5	5	5	4	3	5	5	5	5	5	5	5	5	5	5	5	5	5	5	5	5	5	5	5	5	5	5	5	8	2	2	0	0	9	11	7	15	18	4	4	4	4	5	3	4	5
6	12	1	3	2	3	4	3	4	2	3	3	3	2	4	5	3	4	1	2	3	4	3	2	5	3	3	3	2	2	4	3	4	0	0	2	0	9	6	2	6	15	5	5	5	5	5	5	4	4
5	12	2	4	2	4	4	4	5	2	2	4	3	4	4	4	4	4	4	3	5	5	5	4	4	4	4	5	5	2	4	4	8	2	0	2	2	9	7	4	15	14	4	4	2	2	2	4	4	2
6	12	2	5	4	5	5	5	5	4	5	5	5	4	5	5	5	5	5	5	5	5	5	5	5	5	5	5	5	5	5	5	7	0	0	0	0	9	5	5	7	17	4	4	4	4	3	3	4	4
5	12	2	3	3	4	5	4	3	3	4	4	4	3	4	5	4	4	3	3	5	5	5	3	3	3	3	4	4	3	4	2	7	2	0	0	2	9	7	7	12	16	4	4	4	4	4	4	4	2
6	12	2	4	4	4	4	5	4	4	4	5	4	3	5	5	5	5	5	4	5	5	5	4	4	4	5	4	4	4	5	5	8	0	0	0	0	7	6	5	8	16	4	3	5	5	1	4	4	4
5	12	1	4	4	4	4	5	5	3	5	5	5	5	5	4	5	5	5	5	5	5	5	5	4	4	4	5	5	3	4	4	5	0	2	2	0	9	8	3	15	15	4	4	4	4	4	4	4	4
6	12	1	4	4	2	5	5	4	3	2	4	4	1	4	5	2	4	5	3	4	3	4	4	5	5	5	5	4	4	4	3	7	0	0	0	0	10	4	3	10	17	1	1	1	1	4	1	5	1
6	12	2	5	5	5	5	5	5	5	5	5	5	5	5	5	5	5	5	5	5	5	5	5	5	5	5	5	5	5	5	5	7	0	0	0	2	11	3	3	7	15	5	5	5	5	5	5	5	5
5	12	1	4	2	4	3	4	5	3	4	4	4	4	4	5	5	5	5	4	5	5	5	4	5	4	4	4	4	4	5	4	4	0	0	0	2	8	6	3	14	13	5	5	4	3	4	4	5	4
5	12	2	2	3	5	4	5	4	2	4	4	3	5	4	3	4	4	4	4	4	4	5	4	3	4	4	2	4	1	5	3	8	0	0	2	2	9	11	5	12	14	4	5	2	4	1	4	2	3
5	12	2	5	4	5	5	2	2	5	5	5	5	5	5	5	5	5	5	1	5	5	5	1	1	1	1	1	1	1	1	1	6	0	0	0	2	9	4	4	8	14	4	4	3	4	4	4	4	4
5	12	2	3	3	4	4	5	5	4	4	4	5	5	5	4	3	4	5	4	5	4	5	4	4	4	4	4	3	4	4	4	7	0	2	2	2	12	10	5	11	15	1	2	1	1	1	1	1	1
5	12	2	4	4	4	5	5	5	4	5	5	5	5	4	5	5	5	5	5	5	5	5	5	5	5	5	5	5	5	5	5	7	2	0	0	2	11	8	5	13	15	5	5	5	4	5	4	5	5
4	12	1	4	4	5	2	5	5	5	5	5	2	3	5	5	5	5	5	4	5	5	5	4	5	5	3	4	3	5	4	3	7	2	2	0	0	9	9	6	11	14	4	4	4	4	5	3	4	4
5	12	2	5	5	5	5	5	5	5	5	5	5	5	5	5	5	5	5	5	5	5	5	5	5	5	5	5	5	5	5	5	8	2	2	0	2	10	9	7	16	17	4	3	2	1	2	1	2	4
4	12	2	3	4	3	5	5	5	4	5	4	3	4	4	4	5	3	4	5	4	3	5	3	1	2	1	2	3	2	1	3	8	0	0	0	0	10	9	6	13	11	4	5	4	5	5	4	5	4
5	12	1	4	3	4	4	5	4	3	5	3	2	4	5	5	5	5	4	5	5	5	5	4	5	5	4	5	4	4	4	5	2	0	0	0	0	0	1	0	0	3	2	3	4	3	2	1	5	5
5	12	2	2	2	4	4	5	3	2	4	4	4	3	5	4	4	4	5	4	5	4	5	3	3	4	4	4	2	2	5	4	8	2	0	0	2	8	7	6	11	14	4	5	5	5	4	2	5	5
5	12	1	4	3	4	4	4	4	3	3	4	4	4	5	4	5	4	4	4	4	4	4	4	5	4	5	4	4	3	4	4	8	0	0	0	0	6	7	6	6	15	4	4	5	4	4	5	4	4
5	12	2	4	4	4	4	4	4	3	4	4	4	4	5	5	4	3	5	4	5	5	5	4	5	5	4	5	5	4	5	4	7	2	0	2	2	10	8	6	16	16	4	4	4	5	2	5	5	4
6	12	1	3	3	3	4	4	4	4	4	3	3	4	5	3	3	4	4	3	4	4	4	5	1	1	1	2	3	3	3	4	6	0	0	0	0	9	7	5	5	10	5	5	3	3	5	5	5	5
5	12	1	4	5	4	5	4	5	5	4	5	5	5	5	5	5	5	5	4	4	4	5	4	5	4	5	4	5	4	4	5	8	2	2	0	2	12	11	4	13	16	4	4	4	4	3	3	2	4
5	12	1	4	4	4	3	5	5	3	5	4	4	4	4	4	3	5	4	2	4	5	5	4	4	4	4	4	5	4	4	3	7	2	0	0	0	4	8	5	7	3	5	4	1	2	4	1	4	4
4	12	1	3	3	3	3	2	2	3	2	2	2	2	3	4	4	4	4	4	4	4	4	4	4	4	4	4	4	4	4	4	7	0	0	0	0	9	8	5	14	2	4	4	4	4	4	4	4	4
6	12	1	4	3	5	2	4	3	4	4	3	4	4	4	1	1	3	3	5	5	4	5	5	1	1	2	3	3	4	4	5	5	2	2	0	0	8	7	5	9	15	5	5	2	4	5	4	3	4
5	12	1	2	4	3	2	4	4	3	4	3	4	4	4	4	4	4	5	4	5	4	5	4	2	3	4	4	2	3	3	3	6	0	2	0	2	6	2	0	6	13	5	5	2	5	5	4	4	4
5	12	2	4	3	3	4	4	4	4	4	4	4	4	4	5	4	4	5	4	4	5	5	4	4	4	4	4	4	4	4	4	7	2	0	0	2	8	6	5	12	14	4	4	4	4	4	4	4	4
4	12	1	2	1	3	3	4	4	5	5	4	3	5	5	5	5	5	5	5	5	5	5	5	3	5	4	5	5	5	5	5	8	0	0	0	0	6	8	3	13	11	4	5	4	4	4	5	4	4
5	12	2	4	3	3	5	3	4	3	4	4	4	3	4	5	5	4	3	2	4	5	4	3	4	5	4	4	5	4	5	5	7	2	2	0	0	10	7	3	10	10	4	4	4	4	4	4	4	4
4	12	2	5	3	5	3	5	5	5	5	4	3	2	5	5	5	5	5	3	5	4	3	4	5	5	4	5	5	4	3	4	7	0	0	2	0	8	9	5	11	10	2	3	1	1	1	3	4	3
5	12	1	3	3	3	4	5	5	4	3	3	3	4	4	5	5	5	4	4	4	4	4	3	3	3	3	4	3	4	4	3	8	0	2	0	2	8	9	4	8	14	4	5	4	4	5	4	5	4
5	12	1	2	3	2	4	2	3	4	4	5	4	5	2	5	5	5	3	5	5	5	5	5	5	5	5	4	3	4	3	4	6	2	0	0	0	8	6	4	9	14	4	4	3	4	2	4	3	4
6	12	2	4	4	3	5	3	4	3	3	3	3	2	4	3	3	3	2	2	4	4	4	4	4	3	2	2	3	2	4	2	8	2	2	2	0	10	7	5	7	17	4	4	4	4	4	4	4	4
6	12	2	4	4	4	4	5	5	4	4	5	5	5	5	5	2	2	5	3	5	5	5	2	1	1	5	1	5	5	5	4	8	0	0	2	0	8	7	5	5	14	1	1	5	5	1	1	5	2
4	12	1	1	1	1	1	1	2	2	2	1	1	1	1	5	1	3	1	2	3	3	3	3	1	1	1	1	2	2	2	1	2	0	2	0	0	3	0	0	0	0	4	4	1	1	1	1	1	1
5	12	2	4	1	5	4	5	5	1	5	4	3	2	5	5	3	5	5	4	5	5	5	4	5	4	3	5	5	4	5	3	8	2	0	2	0	8	8	3	14	16	4	5	3	3	4	5	3	3
6	12	1	4	4	4	5	3	5	5	5	5	5	4	5	3	4	1	5	4	5	5	5	5	5	5	5	5	5	5	5	4	5	2	0	0	0	10	5	4	16	14	5	5	5	5	3	4	4	5
4	12	2	3	2	3	2	4	2	2	2	3	3	4	4	5	4	5	5	5	5	4	5	5	5	5	5	5	3	4	3	2	4	2	0	0	2	7	8	3	15	5	3	4	4	2	4	4	4	5
6	12	1	5	4	3	5	4	5	4	4	5	5	5	5	5	5	5	5	4	5	5	5	5	4	4	4	4	4	4	4	4	7	2	2	0	0	9	7	6	6	16	4	3	3	4	3	3	4	3
4	12	1	4	4	4	4	5	4	5	5	5	4	4	5	5	4	4	5	4	5	5	5	4	5	5	5	5	4	4	5	5	5	2	0	0	2	5	8	5	14	10	4	4	4	4	4	4	4	4
5	12	1	3	5	4	3	4	3	4	3	4	3	5	3	5	5	5	5	3	5	4	5	4	5	4	4	4	5	3	3	3	6	0	0	0	2	12	3	5	15	14	5	5	1	3	3	4	4	4
4	12	1	3	4	5	2	1	3	4	2	5	3	1	5	5	5	4	5	5	4	3	4	4	5	4	4	5	3	4	3	4	5	0	2	2	2	8	7	5	15	6	4	5	2	2	3	3	4	2
4	12	1	3	3	3	3	3	3	3	3	3	3	3	3	5	5	5	5	5	3	5	5	3	3	3	3	3	3	3	3	3	7	0	0	0	0	11	8	5	11	10	5	5	3	5	5	5	3	3
6	12	1	4	4	4	5	5	2	3	4	2	2	4	5	5	5	5	5	4	5	5	5	5	4	3	2	5	5	4	5	3	7	2	2	0	0	7	8	4	6	14	4	2	3	1	1	2	2	2
6	12	2	5	4	3	4	4	4	3	4	4	5	4	4	5	4	4	5	5	5	5	5	4	4	4	4	4	5	3	4	4	8	0	0	2	2	12	9	6	13	17	4	4	5	2	4	5	4	4
5	12	2	4	4	5	5	5	5	2	4	5	4	5	4	5	5	5	5	5	5	4	5	5	5	4	5	2	5	3	4	3	6	0	0	0	0	6	9	2	7	14	5	5	5	5	5	5	5	5
5	12	2	4	4	4	4	5	5	4	4	5	4	4	5	5	5	5	5	5	5	5	5	4	5	5	5	5	5	5	5	3	7	2	2	0	2	8	11	7	14	15	5	5	5	5	4	5	5	4
5	12	2	5	5	5	5	5	5	4	5	5	5	5	5	4	4	3	4	4	5	4	5	4	5	4	4	5	5	5	4	4	8	2	0	0	2	12	11	7	17	16	5	5	5	5	5	4	4	5
6	12	1	3	3	3	4	3	4	2	3	5	3	4	4	5	4	4	5	4	5	5	5	4	4	4	4	3	5	3	4	4	7	2	2	0	0	10	7	5	10	15	2	2	1	3	3	2	3	2
6	12	2	2	2	2	1	1	1	3	1	2	4	3	2	5	3	5	3	5	5	5	5	5	5	5	5	4	3	3	3	4	4	0	0	0	0	6	5	1	6	15	4	4	4	3	4	4	4	3
6	12	1	4	4	4	4	4	3	2	4	4	4	4	4	4	4	4	3	4	4	3	3	4	3	4	3	2	4	3	4	4	8	2	2	0	0	7	7	5	8	10	5	5	4	5	4	5	4	5
6	12	1	5	1	1	4	5	4	4	3	4	3	5	5	4	4	5	4	2	5	5	5	5	2	3	3	4	3	3	4	4	7	2	2	2	0	10	8	6	17	18	4	4	4	4	4	4	4	4
6	12	2	5	5	5	5	5	5	5	5	5	5	5	5	5	5	5	5	5	5	5	5	5	5	5	5	5	5	5	5	5	8	2	2	0	0	12	8	6	17	0	5	5	5	5	5	5	5	5
5	12	1	5	4	5	4	5	4	4	5	5	5	4	5	5	5	5	5	5	5	5	5	5	4	5	5	5	4	5	5	4	8	2	2	2	2	10	8	7	15	16	4	5	4	4	4	4	5	4
4	12	2	4	2	4	4	4	5	4	5	4	3	4	5	5	5	5	5	5	5	4	5	5	3	4	3	4	3	4	4	3	8	2	2	0	0	12	11	7	10	12	4	4	4	4	4	3	4	3
6	12	1	5	4	3	5	5	4	2	5	5	3	3	5	5	1	4	5	3	5	5	5	5	4	5	3	5	2	5	4	3	7	2	0	0	0	10	8	5	12	17	5	5	5	5	5	5	5	5
6	12	1	5	5	4	4	5	5	5	5	5	5	5	5	5	5	5	5	5	5	5	5	5	5	5	5	5	5	5	5	5	8	2	2	0	0	8	9	3	4	14	4	5	4	4	5	5	4	5
4	12	1	4	4	5	4	5	4	4	5	4	5	5	5	5	4	4	5	4	5	5	4	4	4	4	4	5	4	4	5	5	8	0	2	0	0	12	11	7	12	13	5	5	5	5	4	4	5	4
4	12	2	5	5	5	4	4	4	5	4	5	4	5	5	4	5	5	4	4	5	5	4	5	4	5	4	5	4	5	4	5	4	2	0	0	0	11	7	7	13	8	5	5	5	5	5	5	5	5
6	12	1	2	2	2	3	5	5	2	5	3	5	5	5	5	5	5	5	5	5	5	5	5	5	3	5	5	5	3	5	3	7	0	0	0	0	8	6	6	14	15	4	4	3	4	4	4	5	5
5	12	2	5	4	4	5	5	5	5	4	5	4	5	5	5	5	5	5	5	5	5	5	5	5	5	5	5	5	4	4	5	8	2	2	2	2	11	8	7	14	17	5	5	5	4	4	4	4	5
4	12	1	4	4	4	4	4	5	5	4	5	5	5	4	5	5	5	5	5	4	5	5	5	5	5	4	5	5	5	5	5	7	0	2	0	2	12	11	7	12	12	5	5	5	3	3	4	5	5
4	12	2	5	5	4	4	5	5	4	4	4	5	5	4	5	4	4	5	5	5	5	5	4	5	4	5	5	4	5	4	4	8	0	0	2	0	12	11	7	15	14	4	4	4	2	2	4	4	1
4	12	1	4	4	4	5	5	5	4	4	4	5	5	4	5	5	5	5	5	5	5	5	5	4	4	4	4	4	4	4	4	8	0	2	0	0	12	10	7	14	16	4	5	4	2	3	2	4	4
6	12	2	5	4	4	4	5	5	4	4	5	4	5	4	5	4	5	5	3	5	5	5	4	3	4	5	4	5	3	5	4	8	2	0	0	2	10	7	6	16	16	4	4	3	4	4	4	4	3
6	13	2	2	4	3	3	4	4	2	3	4	3	4	4	5	4	4	5	4	5	5	4	4	2	4	4	4	3	3	3	4	6	2	0	0	0	10	10	5	15	15	3	4	4	3	4	4	4	3
5	13	2	4	2	3	2	5	4	3	3	3	3	4	3	4	4	5	5	4	5	5	5	4	3	4	3	3	4	3	4	2	8	2	2	2	2	12	9	6	13	17	3	3	1	2	1	2	1	2
4	13	1	4	3	5	2	1	5	1	3	5	1	4	3	1	3	4	4	4	5	5	5	5	1	3	3	3	3	1	1	1	0	0	0	0	0	0	11	7	12	12	4	4	4	4	4	4	4	4
5	13	1	3	4	3	5	4	3	3	4	3	4	1	2	4	4	4	5	3	5	5	4	5	4	3	4	3	5	3	4	2	8	2	2	2	2	11	10	7	13	14	4	2	2	3	4	5	2	5
6	12	2	5	5	4	5	5	4	4	5	5	4	5	5	5	5	5	5	5	5	5	5	4	5	5	5	5	4	5	5	5	8	2	0	0	0	11	10	5	17	18	5	5	5	5	5	5	5	4
4	12	2	4	4	4	4	5	4	4	4	5	5	4	4	5	5	5	5	4	5	5	5	5	4	5	5	4	4	5	5	4	7	2	2	0	0	11	11	7	10	13	5	5	5	5	5	5	5	5
6	12	1	4	2	4	4	3	4	3	4	1	4	3	3	4	4	4	4	4	5	5	4	4	3	3	3	3	3	3	3	3	7	0	0	2	2	9	8	6	12	16	4	5	4	4	5	4	5	5
6	12	2	5	5	5	5	5	5	5	5	5	5	5	5	5	5	5	5	5	5	5	5	5	5	5	5	5	5	5	5	5	8	2	0	0	2	12	8	6	15	17	5	5	5	4	5	5	5	5
4	12	2	4	4	4	5	5	4	4	5	4	5	4	5	4	4	5	4	5	4	5	4	4	5	4	5	4	4	5	5	4	8	2	2	0	0	10	10	7	10	12	4	4	5	5	5	4	4	4
6	12	2	4	3	3	3	4	4	3	4	4	5	3	4	4	3	5	5	2	5	4	5	3	2	4	5	4	4	4	4	5	7	0	0	2	0	11	8	6	17	17	4	4	5	3	4	4	4	4
5	12	1	5	4	5	5	4	5	4	5	4	4	4	5	4	4	4	5	5	5	4	5	5	5	5	5	5	5	5	5	5	6	2	0	0	2	9	9	5	11	18	4	1	1	1	4	1	4	5
6	12	2	2	2	4	3	5	5	2	4	2	4	5	3	5	5	5	5	5	5	5	5	5	2	3	4	3	2	4	5	4	7	0	0	0	2	9	8	5	17	15	5	5	3	3	5	4	4	4
4	12	1	5	5	5	5	5	5	5	5	5	5	5	5	5	5	5	5	5	5	5	5	5	5	5	5	5	5	5	5	5	7	2	2	0	2	7	9	7	15	7	4	4	4	4	4	5	5	5
6	13	2	4	4	4	4	4	4	4	4	5	5	4	5	5	4	5	5	5	5	5	5	4	4	4	4	4	5	5	5	5	7	2	2	0	0	12	10	5	17	17	4	4	4	4	4	4	4	4
6	13	1	3	5	4	4	5	5	4	4	4	3	4	3	5	4	4	5	4	5	5	5	3	4	3	4	3	3	3	4	4	7	0	0	2	2	10	8	6	16	16	5	4	4	4	3	4	4	3
6	13	1	3	3	3	4	5	4	4	4	4	4	5	5	5	4	3	4	4	5	4	4	5	3	4	4	5	5	4	5	4	6	0	0	2	0	10	10	6	2	17	4	4	5	4	3	4	3	4
6	13	2	4	4	4	4	4	5	5	5	5	5	5	5	5	5	5	5	5	5	5	5	5	5	5	5	5	5	5	4	5	8	2	2	0	0	11	10	6	15	18	4	5	5	3	4	3	4	5
4	12	1	4	4	5	4	4	4	4	4	4	5	5	5	5	5	5	5	4	5	5	4	5	4	5	4	4	5	4	4	5	6	0	0	0	2	10	10	7	15	15	4	5	2	4	2	4	4	4
5	12	1	5	5	4	5	3	3	4	4	4	5	3	3	5	4	4	5	5	5	5	5	5	5	5	5	5	3	4	3	5	8	2	2	0	2	11	6	6	15	17	5	3	4	3	4	4	4	4
6	12	1	5	5	5	5	5	5	5	5	5	5	5	5	5	5	5	5	5	5	5	5	5	5	5	5	5	5	5	5	5	6	2	0	2	0	12	9	6	16	0	5	5	5	5	5	5	5	5
6	12	2	4	4	5	4	5	4	4	5	4	4	5	4	5	5	5	5	4	5	5	5	4	4	4	3	5	5	5	4	5	7	0	0	2	0	12	10	5	14	17	4	4	4	4	4	4	4	4
5	12	1	5	4	5	5	5	5	4	4	5	5	5	5	5	5	5	5	5	5	5	5	4	5	5	5	5	4	4	4	3	8	2	2	2	2	10	10	6	12	14	5	5	4	5	5	5	4	4
4	12	1	5	5	5	5	5	4	5	5	4	5	5	4	4	5	4	5	4	5	4	5	4	4	4	5	5	4	4	4	5	7	0	0	0	0	11	11	7	16	14	5	5	5	4	4	4	3	5
6	12	1	3	3	3	3	4	4	3	3	4	5	5	5	5	5	4	5	5	5	5	4	5	3	3	3	4	5	5	5	4	7	0	2	0	2	11	10	5	13	14	5	5	4	5	5	4	5	5
4	12	1	5	4	5	4	5	4	5	4	5	4	5	4	5	4	5	4	5	4	5	4	5	5	4	5	4	5	4	5	4	7	2	2	0	0	12	8	7	13	9	5	4	5	3	4	5	2	4
6	12	1	2	2	2	2	4	4	2	4	3	2	5	4	5	5	5	5	5	5	5	5	5	4	5	5	4	2	2	4	3	7	0	0	0	2	12	7	7	13	16	4	5	4	3	4	4	4	3
5	12	1	4	4	4	4	5	5	5	4	5	5	4	4	4	4	4	5	4	4	4	4	4	5	5	1	5	5	5	5	4	8	2	2	2	2	10	9	7	12	14	4	4	5	4	5	4	5	5
4	13	2	5	5	5	4	5	5	4	5	5	5	5	5	5	4	5	5	5	5	5	5	5	5	4	5	5	4	5	5	5	6	2	0	0	0	7	9	6	14	13	5	5	5	5	5	4	4	4
4	13	1	4	4	4	5	4	5	4	5	5	5	5	4	4	5	5	4	4	5	5	5	4	5	4	5	5	4	5	5	4	6	0	0	0	2	10	10	7	12	10	4	4	3	2	2	3	4	2
5	13	2	4	5	3	3	5	5	4	3	3	3	4	3	5	5	4	5	3	5	5	5	4	5	5	4	5	3	3	3	2	7	2	2	2	2	10	9	7	13	16	4	4	3	4	4	3	5	4
6	13	1	5	4	4	5	4	5	5	5	5	4	3	5	5	5	5	5	5	5	5	5	4	2	5	5	5	5	5	2	5	7	2	2	0	0	9	4	6	9	16	3	4	2	5	4	4	2	2
4	12	1	4	4	5	4	3	5	5	2	5	3	4	4	5	5	4	5	5	4	5	5	5	4	5	4	4	5	3	4	5	8	2	2	0	0	11	9	5	16	17	3	4	2	5	4	4	2	2
4	12	2	4	5	4	3	4	4	5	4	3	5	4	4	4	4	5	4	5	4	4	4	4	4	5	4	4	5	4	4	5	7	2	0	0	0	10	8	7	16	13	4	3	3	4	4	5	5	4
4	12	1	5	5	5	5	5	5	5	5	5	5	5	5	5	5	5	5	5	5	5	5	5	5	5	5	5	5	5	5	5	7	2	0	0	2	8	9	7	16	12	4	4	4	4	5	5	5	5
4	12	1	4	4	4	5	4	5	4	3	5	4	5	5	4	3	3	4	4	4	3	4	5	5	5	5	5	5	5	5	5	8	2	0	0	0	10	10	7	14	8	4	4	4	4	4	3	3	3
4	13	2	5	4	5	4	5	4	5	4	5	4	5	4	5	4	5	4	5	4	5	4	5	5	5	5	4	4	4	5	5	7	2	0	0	0	11	8	6	15	9	5	5	5	5	5	5	4	4
4	13	2	4	5	4	5	4	5	4	5	4	5	4	5	4	5	4	5	4	4	4	5	5	4	4	4	4	4	5	5	5	7	2	0	0	2	12	10	7	14	13	3	3	3	3	3	3	3	3
6	12	1	4	4	4	4	4	5	3	4	4	3	5	5	5	5	5	5	5	5	5	5	5	5	4	4	5	4	4	4	4	8	2	2	2	0	12	8	7	11	16	4	4	5	4	3	4	4	4
4	12	2	4	5	4	4	5	5	4	4	5	4	5	5	1	1	5	5	5	5	5	5	5	5	5	5	5	5	5	5	5	7	0	0	0	0	12	10	7	15	10	4	4	3	4	3	3	4	4
4	12	2	5	4	4	5	5	5	4	5	5	5	5	4	5	5	4	5	4	5	5	5	4	4	5	5	5	5	4	4	4	8	2	0	0	0	8	9	7	16	13	5	5	5	5	5	4	4	4
5	12	1	4	5	3	4	5	3	2	5	5	3	1	5	5	4	5	5	3	5	5	5	3	5	5	3	5	5	4	1	1	7	2	2	0	0	12	9	7	13	16	4	4	4	3	2	3	4	5
6	12	1	5	5	5	3	5	5	5	5	5	5	5	5	5	5	5	5	5	5	5	5	5	5	5	5	5	5	5	5	5	7	2	2	2	2	10	8	6	16	14	5	5	5	5	5	5	5	5
6	12	2	4	4	3	3	4	4	4	4	5	5	5	4	5	5	4	5	5	5	5	5	5	2	2	2	2	2	2	2	2	8	2	0	0	0	11	8	6	16	17	5	5	4	4	5	5	5	5
4	12	2	5	5	5	5	5	5	5	5	4	4	5	5	5	5	5	5	5	5	5	5	5	5	5	5	5	5	5	5	5	7	0	2	0	0	11	11	7	16	14	4	5	5	5	5	5	5	5
5	12	1	4	4	4	4	1	1	4	5	5	4	5	5	5	5	5	5	5	5	3	3	5	3	5	4	4	4	3	5	4	8	2	2	2	2	9	9	7	15	14	5	5	5	4	3	5	5	4
4	12	1	4	4	4	4	5	5	5	5	5	4	4	4	4	4	4	4	4	4	4	5	5	4	4	4	4	4	4	5	5	5	2	0	0	0	12	5	7	14	13	5	5	5	5	5	5	5	5
6	12	2	4	5	4	4	4	4	4	4	5	4	5	5	5	5	5	4	4	4	5	5	4	4	4	5	4	4	4	4	4	7	0	0	2	2	11	9	5	17	17	4	4	4	4	4	4	4	5
6	12	2	4	4	4	4	5	4	4	3	4	3	5	4	4	3	5	4	4	5	4	4	4	4	4	4	4	4	4	4	4	7	2	2	0	0	12	6	6	17	18	4	4	3	4	3	4	3	2
4	12	1	4	4	4	4	5	5	4	4	4	5	5	5	5	5	4	5	5	5	4	4	5	4	4	4	4	4	5	4	5	8	2	2	0	0	11	11	7	16	16	4	4	3	3	2	2	3	3
5	12	1	1	1	5	4	3	4	2	3	5	2	3	2	5	3	2	3	4	2	4	2	5	5	5	3	5	2	5	2	3	8	2	2	2	2	12	9	6	15	14	4	4	4	3	5	3	4	5
6	13	1	2	4	1	1	2	5	1	2	5	2	2	5	5	4	2	3	2	5	5	5	2	1	5	5	1	4	3	4	2	7	2	0	0	2	11	8	5	9	17	4	4	5	2	4	4	3	3
4	13	1	5	4	4	4	5	5	5	5	5	4	4	5	5	5	5	5	5	4	5	4	4	4	5	4	5	4	5	4	5	8	2	0	0	2	11	8	7	12	14	4	4	4	4	4	4	5	5
5	12	2	5	5	4	4	5	5	4	4	3	4	5	4	5	5	5	5	4	5	4	3	4	4	5	5	4	5	4	3	3	8	2	2	2	2	12	10	6	14	15	5	5	5	3	5	4	4	5
4	12	2	4	4	4	4	5	5	5	4	4	4	4	5	5	4	5	5	4	5	5	4	5	5	5	4	5	4	4	4	4	8	0	2	0	0	12	9	7	14	17	2	3	4	4	3	2	4	3
4	12	1	4	5	5	5	5	5	4	4	4	4	5	5	4	5	4	4	4	4	5	5	5	5	5	5	5	5	5	5	5	6	0	2	0	0	11	9	7	14	9	4	4	4	5	5	4	5	4
6	12	2	2	2	4	2	4	4	2	3	3	2	4	4	5	3	2	2	2	5	4	3	4	1	2	2	2	2	2	2	2	7	0	0	0	0	8	8	5	17	18	4	5	2	2	4	4	5	4
6	12	2	4	4	4	5	3	3	3	2	4	3	5	5	5	5	5	5	4	4	4	4	5	4	2	3	4	4	4	5	4	7	2	2	0	0	11	9	6	9	16	4	3	3	3	2	5	5	5
6	12	2	1	3	3	3	5	5	3	3	2	3	4	5	5	5	5	5	4	5	5	5	5	2	3	3	2	3	2	3	3	6	0	2	0	0	7	7	5	9	10	3	3	5	5	5	5	5	5
4	12	1	1	1	1	1	1	2	1	1	1	1	1	2	4	1	2	3	5	5	5	5	5	1	3	3	3	3	1	1	1	2	0	2	0	2	12	0	0	12	0	1	1	1	1	1	1	1	1
4	12	2	3	5	4	3	5	5	4	3	5	4	5	4	5	5	5	4	4	5	5	5	4	4	5	4	5	3	3	3	4	6	0	2	2	0	12	5	6	16	16	5	5	5	5	5	5	5	5
4	12	2	3	2	1	3	5	5	2	2	4	2	4	5	1	1	1	3	1	3	5	5	5	4	4	3	3	3	3	4	3	7	0	0	0	0	9	7	6	6	0	3	2	5	5	5	3	3	4
4	12	1	3	2	4	4	3	4	2	3	4	2	2	5	5	5	5	5	5	5	5	5	5	3	5	5	3	5	3	4	4	5	2	2	0	2	9	7	5	11	13	5	5	4	5	5	4	4	5
4	12	2	4	4	3	5	5	5	4	4	5	4	3	3	5	4	5	5	5	4	4	4	4	2	2	2	2	4	3	3	3	6	0	2	0	0	10	4	4	12	13	3	3	3	2	3	3	3	3
4	12	1	4	5	5	4	3	5	4	4	3	5	5	5	3	3	4	5	3	5	5	5	3	4	5	3	5	3	3	5	4	4	2	0	0	0	9	9	5	10	9	5	5	5	4	5	5	5	4
6	12	1	4	4	5	5	4	4	5	5	5	3	4	5	5	5	5	4	5	5	5	5	3	4	5	5	5	5	5	5	5	5	2	2	0	2	9	8	6	7	15	5	5	4	2	5	4	4	5
6	13	2	4	3	3	5	5	5	4	5	4	5	4	5	5	5	5	5	4	5	5	5	5	3	4	4	5	5	3	5	5	8	0	2	0	0	10	9	6	10	15	5	5	4	3	5	5	5	5
4	13	1	2	2	2	2	4	4	2	3	3	2	4	3	5	2	5	4	2	5	5	4	4	2	2	4	3	4	4	4	4	6	2	2	0	0	10	7	5	14	12	4	4	4	4	3	4	2	3
4	12	2	5	1	5	3	4	4	5	5	5	5	4	4	3	2	2	2	3	4	3	2	2	1	2	2	1	1	1	2	3	6	0	0	0	0	12	3	2	9	16	1	1	1	2	3	1	3	1
4	12	1	2	2	2	2	4	5	3	3	2	3	2	3	4	3	3	4	5	5	5	3	3	3	2	2	4	3	2	3	4	4	0	2	0	0	11	8	5	15	12	4	4	4	4	4	4	4	4
4	13	2	5	5	4	4	5	4	3	4	5	3	4	4	5	5	2	4	3	5	4	4	3	3	4	2	3	2	3	3	4	7	2	0	0	0	10	5	3	13	10	5	5	5	4	5	5	5	2
4	13	1	4	3	4	4	4	3	3	4	4	4	4	4	5	4	3	4	4	5	4	4	3	3	2	4	4	4	2	4	4	5	2	0	0	0	12	5	3	14	13	4	5	3	5	5	3	5	3
4	12	1	4	5	5	4	5	5	5	4	5	4	4	4	5	5	5	5	5	5	5	5	5	5	4	4	4	5	4	5	4	8	0	2	0	0	9	7	4	12	16	4	4	3	4	3	4	4	3
4	12	1	2	3	3	2	4	4	2	3	3	4	4	5	5	5	4	4	3	4	4	3	3	2	3	4	3	2	3	4	2	5	2	2	0	0	12	3	4	12	15	3	4	4	3	2	3	4	3
6	12	2	4	5	5	4	5	5	4	5	5	5	5	5	4	4	4	4	5	5	5	5	4	4	4	5	4	5	5	4	4	8	0	2	0	0	10	9	5	12	18	2	2	4	2	2	3	4	2
6	12	1	3	3	3	4	5	3	3	3	3	3	3	5	5	5	5	5	3	5	4	3	5	5	5	5	5	4	5	5	5	6	2	2	0	0	8	7	5	10	14	5	5	5	3	5	5	5	5
4	12	1	5	4	4	5	3	4	5	5	5	3	5	5	4	5	5	4	5	5	5	5	4	3	4	4	4	4	4	5	3	6	2	2	0	0	11	5	3	15	12	5	5	5	3	4	5	5	4
4	12	1	4	2	5	4	2	4	3	2	5	1	5	5	5	4	5	5	4	5	5	5	4	2	5	4	4	5	2	5	5	5	0	2	0	2	12	5	2	12	12	4	5	5	4	3	3	4	4
4	12	2	3	5	4	5	4	4	3	3	4	4	4	5	3	4	2	3	2	5	4	5	3	2	3	4	3	5	2	3	4	6	0	2	0	2	12	2	3	15	13	4	4	4	3	1	3	5	4
5	12	1	4	4	3	4	4	4	4	4	4	4	4	4	5	5	5	5	4	5	5	5	4	4	4	4	4	4	4	4	4	8	2	0	2	2	8	6	2	14	0	5	5	5	5	5	5	5	5
6	12	2	4	4	4	5	5	5	3	5	5	4	5	5	5	5	5	5	5	5	5	5	5	4	4	4	5	5	5	5	4	7	2	2	0	0	10	10	5	9	15	5	5	5	5	5	5	5	5
6	12	1	4	4	4	5	5	5	4	5	5	5	4	5	5	5	5	5	5	5	5	5	3	3	4	3	3	5	3	4	5	8	2	0	0	0	7	9	7	7	13	4	4	4	4	4	4	4	4
5	12	1	4	4	5	5	4	5	5	5	4	4	4	4	5	5	5	5	5	5	5	5	5	4	5	5	5	5	5	5	5	6	0	0	0	2	6	0	0	0	0	4	4	4	4	4	4	4	4
5	12	1	3	3	3	3	4	5	3	4	4	3	3	3	5	5	5	5	5	5	5	5	5	3	4	4	4	4	4	4	3	5	0	0	2	2	6	2	3	7	5	5	5	5	5	5	5	5	5
6	12	1	4	4	4	5	3	4	4	5	4	4	4	5	5	5	5	5	4	4	5	5	3	4	4	5	4	4	5	4	4	8	2	2	0	0	10	10	5	9	13	5	5	5	5	5	5	5	5
4	12	1	4	3	4	5	4	4	5	4	4	3	3	4	2	3	5	2	3	4	4	4	3	4	5	4	4	4	5	4	3	8	2	2	2	2	12	11	5	15	12	4	4	3	3	4	2	3	2
6	13	2	2	2	2	3	5	5	2	2	2	4	2	2	3	1	3	2	1	1	5	1	2	5	5	5	5	5	4	4	3	8	0	0	2	0	8	7	3	8	11	4	4	4	4	4	4	4	4
6	13	1	4	5	4	5	4	4	3	5	5	4	5	5	5	5	5	5	5	5	5	5	4	4	5	5	4	5	5	5	4	7	2	2	0	0	10	9	5	8	13	5	5	5	5	2	4	4	4
6	12	2	4	5	4	4	5	5	4	5	5	5	3	5	5	4	5	5	4	5	5	5	4	5	5	5	5	4	3	5	5	8	2	2	0	2	12	10	5	10	16	4	4	4	5	5	4	5	3
5	12	2	4	4	4	5	5	5	4	4	4	3	4	5	5	4	3	4	2	5	4	5	3	3	5	5	5	5	3	5	4	8	2	0	2	2	12	9	6	17	8	4	5	4	5	5	5	4	4
4	13	1	1	3	3	1	4	5	3	1	3	1	4	3	5	3	3	3	3	1	1	1	3	1	3	3	3	1	3	5	1	6	0	0	0	0	12	10	3	15	11	3	2	2	2	2	2	2	2
5	13	1	4	5	3	5	5	5	5	5	5	5	5	5	5	2	3	5	5	5	5	5	5	5	5	5	5	5	5	5	2	1	0	0	0	2	2	2	0	0	0	5	5	5	5	5	5	5	5
5	12	1	3	3	3	3	3	3	3	3	3	3	3	3	5	5	4	4	3	3	5	5	5	5	5	5	5	4	4	4	5	8	0	0	2	2	4	1	3	0	0	3	3	3	3	3	3	3	3
6	12	1	4	5	2	4	5	5	3	4	4	2	2	4	4	1	2	3	2	5	2	2	2	4	4	2	2	2	4	1	4	5	2	0	2	0	5	9	4	5	5	4	3	2	3	4	2	4	3
6	12	2	5	4	4	4	5	5	5	4	5	5	5	5	5	5	5	5	5	5	5	5	5	5	5	5	4	4	4	5	5	8	2	2	0	0	11	9	6	17	18	5	5	5	5	5	5	5	5
6	12	1	2	1	1	4	3	5	4	1	1	1	1	4	5	2	1	4	3	5	2	5	1	1	5	5	4	1	1	1	1	7	0	0	0	0	7	4	3	8	5	3	4	3	2	4	3	4	3
6	12	2	4	5	5	4	2	5	4	4	4	5	3	5	5	5	5	4	4	5	5	5	4	4	5	5	5	4	3	5	4	8	2	2	0	0	12	8	6	13	15	5	5	4	5	4	5	5	4
4	13	2	2	3	3	1	5	4	2	3	4	3	4	2	5	5	5	5	3	4	3	3	5	3	1	1	2	2	3	3	2	7	2	2	0	2	12	11	7	16	9	2	4	3	4	3	3	3	1
4	13	1	4	5	3	5	4	2	3	2	2	5	4	5	5	5	2	5	4	3	4	5	2	1	2	5	3	4	2	5	2	8	2	2	0	2	12	9	7	15	9	1	2	3	3	5	5	5	2
4	12	1	1	1	2	4	2	2	1	4	1	5	2	3	5	4	5	2	1	5	5	3	3	1	1	3	1	1	2	1	1	7	2	2	0	2	10	9	7	14	11	2	5	4	4	1	5	3	2
4	12	2	4	5	4	4	5	5	4	5	5	5	5	5	5	5	5	5	5	5	5	5	5	4	5	4	5	4	4	5	4	7	2	2	0	2	12	10	6	16	18	5	5	5	5	5	5	5	5
4	12	1	4	3	3	4	5	5	3	4	4	5	5	4	5	3	4	5	3	5	5	4	5	4	5	4	5	3	4	5	3	8	2	2	0	2	12	10	7	16	14	4	4	2	3	4	2	2	2
4	12	1	5	4	5	3	4	5	5	4	4	5	4	5	5	4	4	4	5	4	5	5	4	5	3	5	4	3	3	5	4	7	2	2	0	2	9	10	7	14	12	4	5	5	4	3	4	4	3
6	12	2	5	5	5	5	5	5	5	4	4	4	5	5	5	5	5	5	5	5	5	5	5	5	5	5	5	5	5	5	5	7	0	0	2	2	10	2	2	8	15	5	5	5	5	5	5	5	5
5	12	2	4	2	2	3	5	5	3	4	3	4	2	4	5	5	2	5	2	5	4	5	1	5	5	3	5	5	2	1	4	5	0	0	0	0	6	3	4	0	5	4	3	3	3	4	1	2	4
5	13	1	4	3	4	4	4	3	4	4	3	3	4	4	5	4	4	4	4	3	3	3	5	5	4	4	4	4	4	4	4	8	0	2	0	0	0	2	4	2	0	5	5	5	5	5	5	5	5
4	13	1	4	4	4	4	5	4	4	5	4	5	5	5	5	5	5	5	3	2	4	4	4	4	4	4	5	5	4	4	2	8	2	2	0	2	11	10	4	15	9	4	4	4	4	3	3	3	3
4	12	2	4	2	5	2	4	4	3	4	5	3	4	4	5	4	5	4	4	5	3	4	5	3	5	4	3	3	3	4	4	8	2	2	0	2	12	11	7	16	13	5	4	5	5	4	2	5	4
5	13	1	2	3	2	2	3	3	1	2	4	4	3	3	4	5	5	4	5	5	5	5	4	1	2	1	4	3	2	3	2	4	0	0	0	2	0	1	0	0	0	5	5	5	5	5	5	5	5
4	13	1	2	2	3	1	2	4	3	2	4	1	2	4	4	2	3	4	1	5	2	3	2	1	4	3	1	3	1	4	1	7	2	2	0	2	12	7	6	16	7	5	4	2	2	2	5	5	1
6	13	1	3	3	4	4	4	4	5	5	5	5	4	5	5	5	5	5	5	5	5	5	4	3	5	5	5	5	5	5	5	8	2	2	0	0	10	7	5	15	8	4	4	4	4	5	4	4	4
4	12	1	3	4	4	3	4	4	3	4	4	4	3	4	5	5	4	4	3	5	5	4	5	5	5	5	3	4	5	4	4	8	2	2	0	2	12	9	6	14	14	5	4	4	5	3	4	5	3
6	12	2	3	2	4	5	4	5	3	4	4	4	3	5	5	5	5	5	4	4	5	5	4	5	5	5	4	5	4	4	5	8	2	2	0	2	12	11	7	17	17	5	5	5	5	4	4	4	4
5	12	1	5	5	5	5	4	4	4	5	4	5	4	5	5	5	5	5	5	5	5	5	5	5	5	5	5	5	5	5	5	7	2	0	0	2	7	4	5	2	8	5	5	5	5	5	5	5	5
6	12	2	4	4	5	5	5	5	4	5	4	5	5	5	5	5	5	5	5	5	5	5	5	4	4	4	5	5	4	5	4	8	2	0	0	2	12	8	4	17	16	5	5	4	5	5	4	5	5
6	12	2	4	3	4	5	5	5	4	4	4	4	5	5	3	1	2	3	3	4	2	3	3	3	4	5	4	3	3	3	4	8	0	2	0	2	12	9	5	16	15	5	5	3	5	4	4	4	5
6	12	2	3	4	4	4	4	4	4	4	4	4	4	4	5	4	5	5	4	4	4	4	4	2	4	4	4	4	4	4	4	8	2	0	0	2	11	7	6	15	15	5	4	4	4	5	4	4	4
6	12	1	3	2	4	1	5	1	3	2	5	4	3	2	3	2	3	2	4	2	1	4	2	3	4	4	5	2	3	2	1	7	2	0	0	0	11	10	7	9	15	4	4	4	2	4	4	4	4
6	12	2	3	1	5	4	3	4	2	5	5	3	3	4	5	5	5	5	3	3	3	4	4	3	3	4	2	2	3	5	5	7	2	2	0	0	10	11	5	17	13	4	4	2	3	4	3	4	3
6	13	1	4	4	4	4	4	4	4	4	4	4	4	4	5	5	5	5	4	4	4	4	5	3	5	1	4	3	3	4	4	8	2	2	0	0	11	10	3	7	8	5	4	2	4	5	4	4	3
5	13	2	4	4	4	4	3	4	5	5	5	3	4	3	4	2	4	5	1	4	4	5	3	3	3	1	2	5	5	5	5	5	0	0	0	0	4	4	1	0	0	5	5	5	5	5	5	5	5
5	12	1	5	5	5	5	5	5	5	5	5	5	5	5	5	5	5	5	5	5	5	5	5	5	5	5	5	5	5	5	5	1	0	0	0	0	2	6	2	0	8	5	5	5	5	5	5	5	5
6	12	1	1	3	2	4	1	5	2	4	4	3	5	5	4	5	4	5	2	2	4	4	3	1	5	1	5	3	5	4	3	7	0	0	0	0	10	5	3	7	10	3	2	1	4	1	3	2	2
5	13	2	4	4	4	4	5	5	5	5	5	5	5	5	5	5	5	5	5	5	5	5	5	5	5	5	5	5	5	5	5	5	2	0	0	0	8	6	5	1	12	5	5	5	5	5	5	5	5
5	13	2	5	5	5	5	5	5	4	4	5	5	5	5	5	5	5	5	4	5	5	5	5	5	5	5	5	5	5	5	5	7	0	0	0	0	4	6	4	1	2	5	5	5	5	5	5	5	5
6	12	1	2	4	4	5	5	4	4	4	5	1	4	4	4	4	4	4	3	4	3	2	3	3	3	3	3	3	2	3	4	8	2	0	0	2	10	9	3	0	0	5	5	4	5	4	5	5	4
5	13	1	4	4	5	4	4	4	4	5	5	5	5	4	5	4	4	5	5	5	4	4	5	4	5	5	4	5	5	4	4	7	0	0	0	0	4	4	2	4	15	5	5	5	5	5	5	5	5
6	13	1	3	4	3	4	4	5	3	5	4	3	4	5	5	5	5	5	4	5	5	4	5	3	4	4	3	3	4	5	5	8	0	0	0	0	9	7	4	14	15	5	4	5	4	5	4	5	4
5	12	1	3	3	3	4	3	5	3	4	3	5	4	3	1	1	4	3	1	5	4	5	5	3	4	3	5	5	5	5	5	6	0	0	0	0	4	1	1	0	0	3	3	3	4	4	4	3	3
[truncated: 6 more columns]
